# Supplementary material for: The Early Life Microbiota Is Not a Major Factor Underlying the Susceptibility to Postweaning Diarrhea in Piglets
Source: Microbiol Spectr. 2023 Jun 26;11(4):e00694-23. doi: 10.1128/spectrum.00694-23 (PMC10433861; doi:10.1128/spectrum.00694-23)
Supplement: Supplemental file 1 — Tables S1 to S8. Download spectrum.00694-23-s0001.xlsx, XLSX file, 0.1 MB [file spectrum.00694-23-s0001.xlsx]

## Sheet: Table S1
Table S1: List of samples used for microbiota analysis and corresponding metadata.
Accession SRA	Sample name	Piglet	Age	Sow	Sex	Farm	PWD	Date of first diarrhea
SAMN31833477	SC1801-J13-P271_CCCAAA-BVMP2_L001_R	P271	D13	6320	F	A	No	No
SAMN31833478	SC1801-J13-P272_GATGCT-BVMP2_L001_R	P272	D13	6320	F	A	No	No
SAMN31833479	SC1801-J13-P273_CTACGC-BVMP2_L001_R	P273	D13	6320	F	A	No	No
SAMN13389640	SC1801-J13-P274_CTCTAC-BVMP2_L001_R	P274	D13	6320	F	A	Yes	D26
SAMN31833480	SC1801-J13-P278_AGATAG-BVMP2_L001_R	P278	D13	6087	F	A	No	No
SAMN13389641	SC1801-J13-P279_TTACTC-BVMP2_L001_R	P279	D13	6087	F	A	No	No
SAMN31833481	SC1801-J13-P280_CCTGCT-BVMP2_L001_R	P280	D13	6087	M	A	No	No
SAMN13389642	SC1801-J13-P281_ATTAGG-BVMP2_L001_R	P281	D13	6087	F	A	Yes	D27
SAMN31833482	SC1801-J13-P285_ACAAAA-BVMP2_L001_R	P285	D13	6429	F	A	No	No
SAMN13389643	SC1801-J13-P286_CTCCAG-BVMP2_L001_R	P286	D13	6429	F	A	No	No
SAMN13389644	SC1801-J13-P287_GGTGTT-BVMP2_L001_R	P287	D13	6429	M	A	No	No
SAMN13389645	SC1801-J13-P288_CGGGAG-BVMP2_L001_R	P288	D13	6429	F	A	No	No
SAMN13389646	SC1801-J13-P292_GCTCAA-BVMP2_L001_R	P292	D13	6390	F	A	No	No
SAMN13389647	SC1801-J13-P293_TCCATT-BVMP2_L001_R	P293	D13	6390	F	A	Yes	D26
SAMN13389648	SC1801-J13-P294_ACCTCA-BVMP2_L001_R	P294	D13	6390	F	A	Yes	D27
SAMN31833483	SC1801-J13-P295_CCCGAG-BVMP2_L001_R	P295	D13	6390	F	A	No	No
SAMN13389649	SC1801-J13-P299_TTAAGG-BVMP2_L001_R	P299	D13	6518	F	A	No	No
SAMN31833484	SC1801-J13-P300_AAGTAA-BVMP2_L001_R	P300	D13	6518	M	A	No	No
SAMN31833485	SC1801-J13-P301_CTTGAC-BVMP2_L001_R	P301	D13	6518	M	A	No	No
SAMN31833486	SC1801-J13-P302_GCTTCG-BVMP2_L001_R	P302	D13	6518	M	A	No	No
SAMN31833487	SC1801-J13-P306_GCGCCC-BVMP2_L001_R	P306	D13	4522	F	A	No	No
SAMN13389650	SC1801-J13-P307_AGAAGT-BVMP2_L001_R	P307	D13	4522	F	A	No	No
SAMN13389651	SC1801-J13-P308_TCTTAA-BVMP2_L001_R	P308	D13	4522	M	A	No	No
SAMN31833488	SC1801-J13-P313_TGTCGT-BVMP2_L001_R	P313	D13	4514	F	A	No	No
SAMN13389653	SC1801-J13-P314_GTGAAT-BVMP2_L001_R	P314	D13	4514	F	A	No	No
SAMN31833489	SC1801-J13-P315_CACTAA-BVMP2_L001_R	P315	D13	4514	M	A	No	No
SAMN31833490	SC1801-J13-P316_AACGTC-BVMP2_L001_R	P316	D13	4514	F	A	No	No
SAMN13389654	SC1801-J13-P320_AAAGTA-BVMP2_L001_R	P320	D13	5253	F	A	Yes	D27
SAMN31833536	SC1801J13p321_TAAGAC-CCCBN_L001_R	P321	D13	5253	F	A	No	No
SAMN31833537	SC1801J13p322_AGTTGA-CCCBN_L001_R	P322	D13	5253	F	A	No	No
SAMN13389655	SC1801-J13-P323_AATCCG-BVMP2_L001_R	P323	D13	5253	M	A	Yes	D27
SAMN13389656	SC1801-J13-P327_TCTGAT-BVMP2_L001_R	P327	D13	7214	M	A	No	No
SAMN31833491	SC1801-J13-P328_CTCATA-BVMP2_L001_R	P328	D13	7214	F	A	No	No
SAMN31833492	SC1801-J13-P329_GAGTTG-BVMP2_L001_R	P329	D13	7214	F	A	No	No
SAMN31833493	SC1801-J13-P330_CGCACA-BVMP2_L001_R	P330	D13	7214	F	A	No	No
SAMN31833494	SC1801-J13-P334_TACTCA-BVMP2_L001_R	P334	D13	5257	M	A	No	No
SAMN13389657	SC1801-J13-P335_GAGGGC-BVMP2_L001_R	P335	D13	5257	M	A	Yes	D28
SAMN13389658	SC1801-J13-P336_ATAACG-BVMP2_L001_R	P336	D13	5257	M	A	No	No
SAMN13389659	SC1801-J13-P337_TACAAG-BVMP2_L001_R	P337	D13	5257	F	A	Yes	D27
SAMN13389660	SC1801-J13-P341_AGTAAG-BVMP2_L001_R	P341	D13	5177	M	A	No	No
SAMN31833495	SC1801-J13-P343_TCCTTA-BVMP2_L001_R	P343	D13	5177	M	A	No	No
SAMN13389661	SC1801-J13-P344_CTTGGG-BVMP2_L001_R	P344	D13	5177	M	A	Yes	D42
SAMN31833496	SC1801-J13-P348_GGTCCG-BVMP2_L001_R	P348	D13	3977	M	A	No	No
SAMN13389662	SC1801-J13-P349_AACTTA-BVMP2_L001_R	P349	D13	3977	M	A	No	No
SAMN31833497	SC1801-J13-P350_TGTGAG-BVMP2_L001_R	P350	D13	3977	F	A	No	No
SAMN31833498	SC1801-J13-P351_CAACGA-BVMP2_L001_R	P351	D13	3977	M	A	Yes	D26
SAMN13389663	SC1801-J13-P355_TGTAAA-BVMP2_L001_R	P355	D13	2583	F	A	Yes	D30
SAMN31833499	SC1801-J13-P356_CATCCT-BVMP2_L001_R	P356	D13	2583	F	A	No	No
SAMN31833500	SC1801-J13-P357_GTCGGC-BVMP2_L001_R	P357	D13	2583	F	A	Yes	D54
SAMN13389664	SC1801-J13-P358_CAGCGT-BVMP2_L001_R	P358	D13	2583	M	A	Yes	D26
SAMN31833501	SC1801-J13-P362_GCATGG-BVMP2_L001_R	P362	D13	1891	M	A	No	No
SAMN13389665	SC1801-J13-P363_CTGCAC-BVMP2_L001_R	P363	D13	1891	F	A	No	No
SAMN31833502	SC1801-J13-P364_TTTCCG-BVMP2_L001_R	P364	D13	1891	M	A	No	No
SAMN31833503	SC1801-J13-P365_GACTCG-BVMP2_L001_R	P365	D13	1891	F	A	No	No
SAMN13389666	SC1801-J13-P369_ATGTCA-BVMP2_L001_R	P369	D13	220	M	A	Yes	D27
SAMN31833504	SC1801-J13-P370_CGTCGC-BVMP2_L001_R	P370	D13	220	M	A	No	No
SAMN13389667	SC1801-J13-P371_GACAGT-BVMP2_L001_R	P371	D13	220	F	A	Yes	D29
SAMN31833505	SC1801-J13-P372_GCAGCT-BVMP2_L001_R	P372	D13	220	M	A	No	No
SAMN31833506	SC1801-J13-P401_GCCCAC-BVMP2_L001_R	P401	D13	278	F	B	No	No
SAMN13389668	SC1801-J13-P402_ATTTGT-BVMP2_L001_R	P402	D13	278	M	B	Yes	D28
SAMN31833507	SC1801-J13-P403_GGGGGA-BVMP2_L001_R	P403	D13	278	M	B	No	No
SAMN13389669	SC1801-J13-P404_AACCAT-BVMP2_L001_R	P404	D13	278	F	B	Yes	D35
SAMN13389670	SC1801-J13-P408_GAGCAA-BVMP2_L001_R	P408	D13	346	F	B	No	No
SAMN13389671	SC1801-J13-P409_ACTGCG-BVMP2_L001_R	P409	D13	346	M	B	Yes	D27
SAMN31833508	SC1801-J13-P410_TAAGGG-BVMP2_L001_R	P410	D13	346	F	B	Yes	D27
SAMN31833509	SC1801-J13-P411_ATCGTT-BVMP2_L001_R	P411	D13	346	F	B	No	No
SAMN13389672	SC1801-J13-P415_AAACAA-BVMP2_L001_R	P415	D13	403	F	B	No	No
SAMN31833510	SC1801-J13-P416_AGGGAT-BVMP2_L001_R	P416	D13	403	M	B	Yes	D43
SAMN13389673	SC1801-J13-P417_GCAATA-BVMP2_L001_R	P417	D13	403	F	B	No	No
SAMN13389674	SC1801-J13-P418_CAATTA-BVMP2_L001_R	P418	D13	403	F	B	No	No
SAMN31833511	SC1801-J13-P422_CCTTGA-BVMP2_L001_R	P422	D13	404	M	B	No	No
SAMN31833512	SC1801-J13-P423_GTTTCT-BVMP2_L001_R	P423	D13	404	F	B	No	No
SAMN13389675	SC1801-J13-P424_ACACGC-BVMP2_L001_R	P424	D13	404	M	B	No	No
SAMN13389676	SC1801-J13-P425_GTGGGG-BVMP2_L001_R	P425	D13	404	F	B	Yes	D37
SAMN13389677	SC1801-J13-P429_CCGGGT-BVMP2_L001_R	P429	D13	402	M	B	No	No
SAMN13389678	SC1801-J13-P430_GTCATT-BVMP2_L001_R	P430	D13	402	F	B	No	No
SAMN13389679	SC1801-J13-P431_CAGGAC-BVMP2_L001_R	P431	D13	402	F	B	Yes	D28
SAMN31833513	SC1801-J13-P432_TAAGAC-BVMP2_L001_R	P432	D13	402	F	B	No	No
SAMN31833514	SC1801-J13-P436_CAGTTC-BVMP2_L001_R	P436	D13	345	M	B	No	No
SAMN13389680	SC1801-J13-P437_TGCAGT-BVMP2_L001_R	P437	D13	345	M	B	Yes	D28
SAMN13389681	SC1801-J13-P438_AATGAA-BVMP2_L001_R	P438	D13	345	F	B	Yes	D26
SAMN31833515	SC1801-J13-P439_TGCCAG-BVMP2_L001_R	P439	D13	345	M	B	No	No
SAMN13389682	SC1801-J13-P443_CCCGGC-BVMP2_L001_R	P443	D13	250	F	B	Yes	D33
SAMN13389683	SC1801-J13-P444_TCGAAC-BVMP2_L001_R	P444	D13	250	F	B	Yes	D26
SAMN31833516	SC1801-J13-P445_GACATC-BVMP2_L001_R	P445	D13	250	M	B	No	No
SAMN31833517	SC1801-J13-P446_CTCGGT-BVMP2_L001_R	P446	D13	250	F	B	No	No
SAMN31833518	SC1801-J13-P450_TCGTTC-BVMP2_L001_R	P450	D13	236	M	B	No	No
SAMN13389684	SC1801-J13-P451_GCGATG-BVMP2_L001_R	P451	D13	236	M	B	No	No
SAMN13389685	SC1801-J13-P452_ATATAA-BVMP2_L001_R	P452	D13	236	F	B	No	No
SAMN13389686	SC1801-J13-P453_ATACTG-BVMP2_L001_R	P453	D13	236	M	B	Yes	D30
SAMN31833519	SC1801-J13-P457_CTTGCA-BVMP2_L001_R	P457	D13	344	F	B	Yes	D29
SAMN13389687	SC1801-J13-P458_CATGTT-BVMP2_L001_R	P458	D13	344	F	B	No	No
SAMN13389688	SC1801-J13-P459_TGGATT-BVMP2_L001_R	P459	D13	344	F	B	Yes	D27
SAMN31833520	SC1801-J13-P460_AACGCA-BVMP2_L001_R	P460	D13	344	F	B	No	No
SAMN31833521	SC1801-J13-P464_GGACGG-BVMP2_L001_R	P464	D13	372	F	B	No	No
SAMN31833522	SC1801-J13-P465_AGAGGG-BVMP2_L001_R	P465	D13	372	F	B	Yes	D35
SAMN31833523	SC1801-J13-P466_ATGAAC-BVMP2_L001_R	P466	D13	372	M	B	No	No
SAMN31833524	SC1801-J13-P467_TACCTG-BVMP2_L001_R	P467	D13	372	M	B	No	No
SAMN13389689	SC1801-J13-P471_CTACTA-BVMP2_L001_R	P471	D13	330	F	B	Yes	D23
SAMN31833525	SC1801-J13-P472_CGCTCT-BVMP2_L001_R	P472	D13	330	F	B	Yes	D28
SAMN31833526	SC1801-J13-P473_TGCGCT-BVMP2_L001_R	P473	D13	330	F	B	No	No
SAMN13389690	SC1801-J13-P474_ACGATC-BVMP2_L001_R	P474	D13	330	M	B	Yes	D29
SAMN13389691	SC1801-J13-P478_GCACTG-BVMP2_L001_R	P478	D13	407	F	B	No	No
SAMN13389692	SC1801-J13-P479_CCAAGC-BVMP2_L001_R	P479	D13	407	M	B	Yes	D30
SAMN31833527	SC1801-J13-P480_GGGTCT-BVMP2_L001_R	P480	D13	407	F	B	No	No
SAMN31833528	SC1801-J13-P481_ACATTA-BVMP2_L001_R	P481	D13	407	F	B	No	No
SAMN13389693	SC1801-J13-P485_TCATCA-BVMP2_L001_R	P485	D13	408	M	B	No	No
SAMN31833529	SC1801-J13-P486_CTGAGG-BVMP2_L001_R	P486	D13	408	F	B	No	No
SAMN31833530	SC1801-J13-P492_AGGGCA-BVMP2_L001_R	P492	D13	373	M	B	Yes	D30
SAMN31833531	SC1801-J13-P493_TCCAGA-BVMP2_L001_R	P493	D13	373	F	B	No	No
SAMN31833532	SC1801-J13-P494_GCACGT-BVMP2_L001_R	P494	D13	373	F	B	No	No
SAMN31833533	SC1801-J13-P495_CCTCCC-BVMP2_L001_R	P495	D13	373	M	B	Yes	D36
SAMN31833534	SC1801-J13-P499_TATCGA-BVMP2_L001_R	P499	D13	306	M	B	No	No
SAMN13389694	SC1801-J13-P500_TCGAGG-BVMP2_L001_R	P500	D13	306	M	B	No	No
SAMN31833535	SC1801-J13-P501_CGATAC-BVMP2_L001_R	P501	D13	306	M	B	Yes	D42
SAMN13389695	SC1801-J13-P502_CACCGG-BVMP2_L001_R	P502	D13	306	F	B	No	No

## Sheet: Table S2
Table S2: Sequences of primers used for analysis of gene expression in colon organoids by qPCR.
Gene name		5'-3' sequence
CA2	Foward	ACGGCCACTCTTTCAACGTG
CA2	Reverse	CAGCAAGAGGTCCACCTTCCA
CCL20	Foward	GCTCCTGGCTGCTTTGATGTC
CCL20	Reverse	CATTGGCGAGCTGCTGTGTG
CCL5	Foward	CTCCATGGCAGCAGTCGT
CCL5	Reverse	AAGGCTTCCTCCATCCTAGC
CD14	Foward	GGGTTCCTGCTCAGATTCTG
CD14	Reverse	CCCACGACACATTACGGAGT
CDH1	Foward	TGGGCCGAGTGAGTTTTGAA
CDH1	Reverse	TGACTGTAACCACACCGTCG
CFTR	Foward	GTGGAGAGCATACCAACCGT
CFTR	Reverse	ACAACCAAACAAGCAGCCAC
CGN	Foward	GTTAAAGAGCTGTCCATCCAGATTG
CGN	Reverse	CTTAGCTGGTCTTTCTGGTCATTG
CHGA	Foward	CACTCCGAGGAGATGAACGGAT
CHGA	Reverse	TCTGCTGATGGGACCTCTCC
CLDN2	Foward	CAGCATGAAATTTGAGATCGGA
CLDN2	Reverse	GAGGAAATGATGCCCAAGTAGAGA
CLDN3	Foward	CCCTCATCGTCGTCGCCAT
CLDN3	Reverse	TACGTAGTCCTTGCGGTCGT
CXCL8	Foward	TTGCCAGAGAAATCACAGGA
CXCL8	Reverse	TGCATGGGACACTGGAAATA
DEFB1	Foward	CAGGATTGAAGGGACCTGTT
DEFB1	Reverse	CTTCACTTGGCCTGTGTGTC
DUOX2	Foward	AGCTCTGCTGACTGTACCCCT
DUOX2	Reverse	CATAGCGCTGCACTTCCCAA
FABP1	Foward	AGTTCACCTTGGGAGAGGAGT
FABP1	Reverse	CACCTTCCAACTGAACCACTG
FABP6	Foward	GGCAAGGAGTGCGACATAGA
FABP6	Reverse	GTAGTTGGGGCTGTTCACCA
FCGRT	Foward	TTCCTGCTCTACTCCTGTCCC
FCGRT	Reverse	TGCAGGTGAGCACGGAAAAG
GADPH	Foward	AGACAGCCGTGTGTTCCGT
GADPH	Reverse	TGCGGCCAAATCCGTTCACTC
GLUT1	Foward	TGCTCATCAACCGCAATGA
GLUT1	Reverse	GTTCCGCGCAGCTTCTTC
GPX1	Foward	CTGGTCTCCAGTGTGTCGCA
GPX1	Reverse	AGGGCTTCGATGTCAGGCTC
GPX2	Foward	TACGCTCACACCACTCTGCC
GPX2	Reverse	CCTCAGAGCGAGGCCACATT
HES1	Foward	GCACAGAAAGTCATCAAAGCCCA
HES1	Reverse	CGGAGGTGCTCCACTGTCAT
IL18	Foward	CGTGTTTGAGGATATGCCTGATT
IL18	Reverse	TGGTTACTGCCAGACCTCTAGTGA
KLF4	Foward	CCCCACCATGGGCCAAACTA
KLF4	Reverse	TGGCATGAGCTCTTGGTAATGGA
KRT20	Foward	CGGCTCAAATATGAGACTGAGCG
KRT20	Reverse	AGCGCGTAGACTCTGCACTT
LBP	Foward	CCCAAGGTCAATGATAAGTTGG
LBP	Reverse	ATCTGGAGAACAGGGTCGTG
LGR5	Foward	CCTTGGCCCTGAACAAAATA
LGR5	Reverse	ATTTCTTTCCCAGGGAGTGG
LYZ	Foward	GCAGTTAATGCCTGTCACATATCC
LYZ	Reverse	GAGGTCATCGTCCAGCAAAAC
MKI67	Foward	TGCCCCACAAACCAATGGAC
MKI67	Reverse	TGAAAAAGTGGAGGCACACG
MUC1	Foward	GTCGCCCTGGCCATCATCTA
MUC1	Reverse	GTGGTAGGTGGGGTACTCGC
MUC13	Foward	CAAGTGACTTTACAGAATATATCCAGCA
MUC13	Reverse	GCCTCTTACATCCATAATAATCACACC
MUC2	Foward	TGCGCCTGGGCCGAGTACATGGC
MUC2	Reverse	GCTCCACCATCTCCGTCGTCAG
MYD88	Foward	CCATTCGAGATGACCCCCTGG
MYD88	Reverse	GCCGGATCATCTCCTGCACA
NFKB1	Foward	TCGCTGCCAAAGAAGGACAT
NFKB1	Reverse	AGCGTTCAGACCTTCACCGT
NFKB2	Foward	ACCAGCGTCATTGAGCAGATAG
NFKB2	Reverse	CCCGTGATGACTGCCAAGT
NHE3	Foward	GAACACAGCCTTTGTGCTCC
NHE3	Reverse	CACCTGGTCTATGATCTCCAGC
OCLN	Foward	AGCTGGAGGAAGACTGGATCAG
OCLN	Reverse	TGCAGGCCACTGTCAAAATT
OLFM4	Foward	GTCAGCAAACCGGCTATTGT
OLFM4	Reverse	TGCCTTGGCCATAGGAAATA
PCNA	Foward	GTTGATAAAGAGGAGGAAGCAGTT
PCNA	Reverse	TGGCTTTTGTAAAGAAGTTCAGGTAC
PEPT1	Foward	GGATAGCCTGTACCCCAAGCT
PEPT1	Reverse	CATCCTCCACGTGCTTCTTGA
PIGR	Foward	AGCTCATGACAACGCGGGAG
PIGR	Reverse	TTGGATGACCTTTTCGCCCTCT
PTGS2	Foward	AGGCTGATACTGATAGGAGAAACG
PTGS2	Reverse	GCAGCTCTGGGTCAAACTTC
PYY	Foward	CGGCAGAGGTATGGGAAACGTG
PYY	Reverse	CCATAGGTAGGCGCCTTCTGG
RELA	Foward	CGAGAGGAGCACGGATACCA
RELA	Reverse	GCCCCGTGTAGCCATTGA
SLC5A1	Foward	TCACCAAGCCCATTCCAGATG
SLC5A1	Reverse	GCTTCTTGAATGTCCTCCTCCT
SLC7A11	Foward	CGGCTCCTGGGAAATTTCTC
SLC7A11	Reverse	ACCATTCATGGAGCCAAAGC
SMOC2	Foward	GCACGTCCACCAGGTACGAA
SMOC2	Reverse	GCGTCCAACACACTCGTCAG
SOD1	Foward	TACACAAGGCTGTACCAGTGC
SOD1	Reverse	ACATTGCCCAGGTCTCCAAC
SOD2	Foward	AGTACCAGGAGGCGCTGAAA
SOD2	Reverse	GCAGAGCTACCTGAGCTGTAACATC
SOX9	Foward	AAGCTGGCGGATCAGTACCC
SOX9	Reverse	TGGCCGTTCTTCACCGACTT
TFF3	Foward	CAGAACCTGCCCGTGACCAT
TFF3	Reverse	AGGGACGGCACACTGGTTC
TJP1	Foward	AGGCGATGTTGTATTGAAGATAAATG
TJP1	Reverse	TTTTTGCATCCGTCAATGACA
TJP2	Foward	GCAAGCAGACGCTCATCAAC
TJP2	Reverse	TCAGAATACTGCTGCCGTCTC
TJP3	Foward	GGACATGCAAATGCGACCC
TJP3	Reverse	ATCTGACTGCCCAGTTTGACC
TLR2	Foward	TGACTGCACCCTTAACGGAC
TLR2	Reverse	TGTCTCCACATTACCGAGGG
TLR4	Foward	TCACTACAGAGACTTCATTCCCG
TLR4	Reverse	GGTCTGGGCAATCTCATACTCAA
TLR5	Foward	ACAGCGGACACCACAAGGAA
TLR5	Reverse	ATGTGGTGGGCGAGAACCAA
TNFSF13	Foward	TCTGGGAGCAGGAACAGAGC
TNFSF13	Reverse	TCTCCCACGCTTGAGAGCTG
VIL1	Foward	GTTGTGGGAGTCACCCTCTG
VIL1	Reverse	GTGCTGACTTGGCCATACCT

## Sheet: Table S3
Table S3: α-diversity
	P values			Mean (%)		SEM (%)		Females Mean (%)		Male Mean (%)		Females SEM (%)		Male SEM (%)		Pairwise comparison females		Pairwise comparison males
α-diversity	PWD	Sex	PWD x Sex	No PWD	PWD	No PWD	PWD	No PWD	PWD	No PWD	PWD	No PWD	PWD	No PWD	PWD	No PWD	PWD	No PWD	PWD
Observed	0.139	0.001	0.001	206.57	197.46	4.11	7.82	205.81	215.9	207.69	173.25	5.57	8.54	6.12	11.97	a	a	b	a
Shannon	0.14	0.005	0.000	3.53	3.42	0.04	0.09	3.5	3.62	3.58	3.15	0.06	0.09	0.07	0.14	a	a	b	a
InvSimpson	0.724	0.085	0.024	16.64	15.97	0.84	1.36	16.21	18.61	17.26	12.5	1.08	1.57	1.36	2.13	a	a	a	a

## Sheet: Table S4
Table S4: Relative abundance of bacterial phyla
	P values			Mean (%)		SEM (%)		Females Mean (%)		Male Mean (%)		Females SEM (%)		Male SEM (%)		Pairwise comparison females		Pairwise comparison males
Phylum	PWD	Sex	PWD x Sex	No PWD	PWD	No PWD	PWD	No PWD	PWD	No PWD	PWD	No PWD	PWD	No PWD	PWD	No PWD	PWD	No PWD	PWD
Bacteroidota	0.246	0.428	0.59	20.95	21.92	1.45	1.66	21.58	23.68	20.04	19.61	1.96	2.37	2.16	2.21
Firmicutes	0.26	0.645	0.497	66.22	63.86	1.6	2.05	64.57	64.3	68.64	63.29	2.23	2.53	2.19	3.49
Desulfobacterota	0.438	0.772	0.625	0.82	0.92	0.06	0.11	0.81	0.92	0.83	0.92	0.08	0.17	0.11	0.12
Proteobacteria	0.747	0.402	0.039	9.21	9.81	0.82	1.49	9.94	7.11	8.14	13.36	1.1	1.3	1.22	2.82	a	a	a	a
Actinobacteriota	0.729	0.752	0.813	1.78	2	0.21	0.5	1.89	2.38	1.61	1.51	0.27	0.85	0.33	0.28
Fusobacteriota	0.715	0.21	0.188	0.46	0.72	0.13	0.27	0.6	0.63	0.25	0.83	0.21	0.38	0.06	0.36

## Sheet: Table S5
Table S5: Relative abundance of bacterial families
	Adjusted P values			P values			Mean (%)		SEM (%)		Females Mean (%)		Male Mean (%)		Females SEM (%)		Male SEM (%)		Pairwise comparison females		Pairwise comparison males
Family	PWD	Sex	PWD x Sex	PWD	Sex	PWD x Sex	No PWD	PWD	No PWD	PWD	No PWD	PWD	No PWD	PWD	No PWD	PWD	No PWD	PWD	No PWD	PWD	No PWD	PWD
Prevotellaceae	0.728	0.318	0.007	0.244	0.053	0.001	3.32	2.9	0.78	0.76	3.37	4.46	3.26	0.86	1.16	1.22	0.9	0.33	a	a	b	a
Bacteroidaceae	0.728	0.703	0.252	0.365	0.469	0.126	10.11	9.88	1.13	1.44	10.91	7.9	8.92	12.49	1.54	1.75	1.66	2.32
Tannerellaceae	0.728	0.245	0.794	0.362	0.031	0.761	0.89	1.29	0.14	0.42	1.11	1.6	0.56	0.87	0.21	0.71	0.11	0.25
Marinifilaceae	0.728	0.829	0.568	0.395	0.587	0.444	0.71	0.45	0.09	0.08	0.79	0.47	0.61	0.42	0.13	0.12	0.12	0.12
Muribaculaceae	0.817	0.497	0.065	0.551	0.145	0.016	1.41	1.52	0.22	0.33	1.15	1.82	1.79	1.13	0.22	0.39	0.43	0.56
Rikenellaceae	0.728	0.245	0.017	0.348	0.017	0.003	4.04	5.06	0.46	0.92	3.73	6.22	4.5	3.52	0.54	1.28	0.83	1.24	a	b	a	a
Lachnospiraceae	0.516	0.859	0.904	0.07	0.802	0.904	11.8	9.61	0.56	0.57	12.01	9.94	11.5	9.17	0.78	0.85	0.8	0.75
Christensenellaceae	0.786	0.568	0.001	0.491	0.254	0.000	4.11	3.53	0.44	0.58	3.29	4.07	5.31	2.82	0.5	0.82	0.76	0.8	a	b	b	a
Clostridiaceae	0.516	0.859	0.121	0.141	0.721	0.035	8.04	11.19	0.85	2.11	8.93	8.31	6.74	14.96	1.1	1.56	1.31	4.34
Anaerovoracaceae	0.516	0.859	0.717	0.096	0.859	0.627	0.95	0.76	0.11	0.14	0.88	0.64	1.06	0.9	0.13	0.1	0.17	0.3
Peptostreptococcaceae	0.817	0.245	0.568	0.579	0.021	0.408	2.76	3.1	0.3	0.45	2.98	3.71	2.45	2.3	0.37	0.69	0.5	0.44
Streptococcaceae	0.954	0.696	0.251	0.883	0.429	0.115	0.99	1.14	0.17	0.29	1.01	0.82	0.96	1.57	0.19	0.31	0.32	0.53
Lactobacillaceae	0.516	0.859	0.449	0.052	0.724	0.288	19.84	17.8	1.42	2.18	19	18.48	21.06	16.92	1.9	3	2.15	3.23
Enterococcaceae	0.836	0.696	0.449	0.627	0.435	0.299	1.23	2.26	0.22	0.6	1.17	1.64	1.32	3.07	0.24	0.62	0.42	1.12
Erysipelotrichaceae	0.954	0.673	0.375	0.954	0.365	0.219	0.58	0.54	0.1	0.1	0.62	0.62	0.53	0.43	0.15	0.16	0.12	0.12
Oscillospiraceae	0.516	0.568	0.048	0.151	0.26	0.01	7.73	6.28	0.68	0.92	7.01	7.25	8.79	5.01	0.83	1.15	1.16	1.49	a	a	b	a
Ruminococcaceae	0.516	0.859	0.248	0.142	0.766	0.093	4.13	3.69	0.36	0.75	3.73	4.22	4.73	2.98	0.43	1.17	0.61	0.82
[Eubacterium] coprostanoligenes group	0.954	0.455	0.251	0.942	0.114	0.112	2.29	2.62	0.29	0.5	2.25	3.15	2.35	1.93	0.36	0.77	0.47	0.57
Desulfovibrionaceae	0.782	0.859	0.617	0.456	0.673	0.514	0.8	0.89	0.06	0.1	0.8	0.86	0.8	0.92	0.08	0.16	0.11	0.12
Enterobacteriaceae	0.927	0.568	0.162	0.772	0.235	0.054	8.6	9.51	0.81	1.49	9.19	6.65	7.72	13.26	1.11	1.26	1.18	2.82
Actinomycetaceae	0.932	0.859	0.568	0.815	0.856	0.45	0.52	0.57	0.11	0.12	0.62	0.5	0.38	0.67	0.16	0.15	0.1	0.2
p-2534-18B5 gut group	0.728	0.432	0.009	0.319	0.09	0.001	0.4	0.59	0.09	0.16	0.42	0.83	0.38	0.27	0.13	0.22	0.11	0.23	a	b	a	a
Fusobacteriaceae	0.903	0.568	0.348	0.715	0.21	0.188	0.46	0.72	0.13	0.27	0.6	0.63	0.25	0.83	0.21	0.38	0.06	0.36
Atopobiaceae	0.516	0.58	0.781	0.132	0.29	0.716	0.48	0.57	0.13	0.4	0.52	0.94	0.42	0.07	0.16	0.71	0.21	0.03

## Sheet: Table S6
Table S6: Relative abundance of bacterial genera
	Adjusted P values			P values			Mean (%)		SEM (%)		Females Mean (%)		Male Mean (%)		Females SEM (%)		Male SEM (%)		Pairwise comparison females		Pairwise comparison males
Genus	PWD	Sex	PWD x Sex	PWD	Sex	PWD x Sex	No PWD	PWD	No PWD	PWD	No PWD	PWD	No PWD	PWD	No PWD	PWD	No PWD	PWD	No PWD	PWD	No PWD	PWD
Christensenellaceae R-7 group	0.666	0.676	0.002	0.471	0.26	0.000	4.1	3.51	0.44	0.58	3.28	4.04	5.29	2.81	0.5	0.82	0.76	0.8	a	b	b	a
Prevotellaceae NK3B31 group	0.666	0.537	0.015	0.487	0.062	0.002	0.58	0.6	0.13	0.15	0.56	0.94	0.61	0.15	0.18	0.23	0.17	0.07	a	a	b	a
Rikenellaceae RC9 gut group	0.578	0.48	0.015	0.269	0.018	0.002	3.74	4.86	0.46	0.91	3.38	6.02	4.27	3.35	0.53	1.27	0.83	1.23	a	b	a	a
NK4A214 group	0.142	0.965	0.039	0.005	0.965	0.006	1.29	0.93	0.12	0.13	1.02	1.11	1.68	0.7	0.11	0.19	0.22	0.16	a	a	b	a
Prevotella	0.578	0.676	0.065	0.272	0.156	0.012	2.18	1.55	0.61	0.48	2.25	2.31	2.07	0.55	0.91	0.8	0.69	0.26
[Ruminococcus] gauvreauii group	0.815	0.676	0.093	0.783	0.211	0.022	0.38	0.68	0.07	0.26	0.37	1.03	0.39	0.23	0.09	0.45	0.09	0.11
Colidextribacter	0.502	0.762	0.112	0.154	0.334	0.03	0.54	0.53	0.08	0.15	0.51	0.74	0.58	0.26	0.12	0.24	0.12	0.1
Clostridium sensu stricto 2	0.578	0.762	0.149	0.276	0.369	0.046	1.51	2.59	0.34	1.04	1.57	1.1	1.42	4.55	0.42	0.5	0.57	2.27
Escherichia-Shigella	0.815	0.676	0.156	0.772	0.235	0.054	8.6	9.51	0.81	1.49	9.19	6.65	7.72	13.26	1.11	1.26	1.18	2.82
Clostridium sensu stricto 1	0.463	0.963	0.227	0.092	0.887	0.087	5.04	6.88	0.61	1.51	5.8	5.37	3.93	8.88	0.88	1.02	0.72	3.23
Streptococcus	0.883	0.762	0.272	0.883	0.429	0.115	0.99	1.14	0.17	0.29	1.01	0.82	0.96	1.57	0.19	0.31	0.32	0.53
Bacteroides	0.593	0.762	0.273	0.365	0.469	0.126	10.11	9.88	1.13	1.44	10.91	7.9	8.92	12.49	1.54	1.75	1.66	2.32
Fusobacterium	0.815	0.676	0.347	0.715	0.21	0.188	0.46	0.72	0.13	0.27	0.6	0.63	0.25	0.83	0.21	0.38	0.06	0.36
Ruminococcus	0.463	0.963	0.347	0.074	0.915	0.19	2.7	2.2	0.33	0.69	2.39	2.53	3.14	1.77	0.39	1.09	0.57	0.73
Peptostreptococcus	0.776	0.676	0.347	0.598	0.239	0.2	0.52	0.59	0.14	0.2	0.69	0.64	0.27	0.52	0.23	0.32	0.1	0.19
Desulfovibrio	0.578	0.762	0.347	0.3	0.44	0.214	0.61	0.72	0.05	0.09	0.61	0.68	0.6	0.77	0.06	0.14	0.09	0.1
Limosilactobacillus	0.463	0.963	0.367	0.119	0.859	0.24	15.05	14.27	1.13	1.92	14.02	14.37	16.55	14.13	1.44	2.43	1.79	3.17
Blautia	0.463	0.586	0.382	0.073	0.09	0.279	0.83	0.54	0.11	0.14	0.7	0.31	1	0.84	0.11	0.07	0.23	0.29
Lactobacillus	0.578	0.963	0.382	0.231	0.905	0.279	4.33	3.45	0.83	1.02	4.36	3.99	4.28	2.74	1.21	1.56	1.03	1.21
Enterococcus	0.776	0.762	0.389	0.627	0.435	0.299	1.23	2.26	0.22	0.6	1.17	1.64	1.32	3.07	0.24	0.62	0.42	1.12
UCG-002	0.578	0.963	0.416	0.334	0.869	0.336	4.46	3.45	0.53	0.71	4.15	3.57	4.92	3.28	0.67	0.89	0.85	1.19
Actinomyces	0.815	0.963	0.473	0.759	0.812	0.4	0.49	0.55	0.1	0.12	0.6	0.49	0.32	0.64	0.16	0.15	0.09	0.19
[Eubacterium] fissicatena group	0.463	0.963	0.555	0.125	0.926	0.491	0.58	0.29	0.09	0.06	0.56	0.28	0.62	0.31	0.12	0.06	0.14	0.1
Butyricimonas	0.578	0.963	0.58	0.319	0.719	0.535	0.7	0.4	0.09	0.07	0.77	0.39	0.6	0.41	0.13	0.09	0.12	0.12
Lachnoclostridium	0.463	0.963	0.663	0.07	0.866	0.638	6.51	4.49	0.57	0.53	6.6	4.73	6.37	4.18	0.76	0.77	0.88	0.71
Parabacteroides	0.666	0.537	0.873	0.479	0.056	0.873	0.88	1.25	0.14	0.41	1.1	1.59	0.56	0.8	0.21	0.71	0.11	0.21

## Sheet: Table S7
Table S7: Relative abundance of predicted functions of the microbiota
	Adjusted P values			P values			Mean (%)		SEM (%)		Females Mean (%)		Male Mean (%)		Females SEM (%)		Male SEM (%)		Pairwise comparison females		Pairwise comparison males
Pathways	PWD	Sex	PWD x Sex	PWD	Sex	PWD x Sex	No PWD	PWD	No PWD	PWD	No PWD	PWD	No PWD	PWD	No PWD	PWD	No PWD	PWD	No PWD	PWD	No PWD	PWD
Biosynthesis;Other Biosynthesis;Butanediol Biosynthesis;PWY-6396	0.891	0.987	0.313	0.291	0.239	0.004	314.42	314.89	31.94	37.04	281.17	393.1	363.25	212.25	33.22	53.61	61.65	36.72	a	a	b	a
Degradation/Utilization/Assimilation;Secondary Metabolite Degradation;Sugar Derivative Degradation;P562-PWY	0.891	0.987	0.313	0.206	0.898	0.008	173.23	215.68	22.76	45.83	206.43	169.14	124.47	276.75	33.15	39.44	26.35	92.19	a	a	a	b
Biosynthesis;Amino Acid Biosynthesis;Proteinogenic Amino Acid Biosynthesis;PWY-2942	0.891	0.987	0.313	0.049	0.154	0.01	7887.78	7597.19	73.53	149.51	7803.02	7812.19	8012.28	7315	92.86	172.98	118.09	249.67	a	a	b	a
Biosynthesis;Cofactor. Carrier. and Vitamin Biosynthesis;Carrier Biosynthesis;PWY-5861	0.891	0.987	0.313	0.187	0.185	0.011	1160.59	1352.43	64.86	139.9	1243.43	1138.14	1038.94	1633.69	84.57	136.51	98.71	258.3	a	a	a	b
Biosynthesis;Cell Structure Biosynthesis;Lipopolysaccharide Biosynthesis;KDO-NAGLIPASYN-PWY	0.891	0.987	0.313	0.141	0.065	0.013	966.8	1130.38	58.03	113.71	1038.57	925	861.38	1399.94	79.23	96.55	81.47	216.58	a	a	a	b
Biosynthesis;Cofactor. Carrier. and Vitamin Biosynthesis;Carrier Biosynthesis;PWY-5860	0.891	0.987	0.313	0.344	0.095	0.016	970.96	1113.27	61.76	125.81	1024.45	902.76	892.41	1389.56	80.82	123.81	95.51	228.16	a	a	a	b
Biosynthesis;Cofactor. Carrier. and Vitamin Biosynthesis;Carrier Biosynthesis;PWY-5862	0.891	0.987	0.313	0.344	0.095	0.016	970.96	1113.27	61.76	125.81	1024.45	902.76	892.41	1389.56	80.82	123.81	95.51	228.16	a	a	a	b
Biosynthesis;Cofactor. Carrier. and Vitamin Biosynthesis;Carrier Biosynthesis;PWY-5837	0.891	0.987	0.313	0.137	0.112	0.016	720.32	894.3	50.88	117.29	770.36	715.14	646.81	1129.44	65.61	107.81	80.05	222.52	a	a	a	b
Degradation/Utilization/Assimilation;C1 Compound Utilization and Assimilation;CO2 Fixation;P23-PWY	0.891	0.987	0.313	0.431	0.466	0.017	2380.76	2490.22	95.25	162.79	2501.79	2251.24	2203	2803.88	119.75	190.27	152.94	268.65	a	a	a	b
Biosynthesis;Cofactor. Carrier. and Vitamin Biosynthesis;Enzyme Cofactor Biosynthesis;P381-PWY	0.891	0.987	0.313	0.259	0.058	0.018	0.96	2.43	0.34	1.33	0.77	4.29	1.25	0	0.38	2.28	0.61	0	a	b	a	a
Biosynthesis;Cofactor. Carrier. and Vitamin Biosynthesis;Carrier Biosynthesis;PWY-5863	0.891	0.987	0.313	0.158	0.132	0.018	802.86	983.03	55.38	124.53	857.89	796.43	722.03	1227.94	71.16	117.71	87.52	234.04	a	a	a	b
Biosynthesis;Cofactor. Carrier. and Vitamin Biosynthesis;Enzyme Cofactor Biosynthesis;PWY-7376	0.891	0.987	0.313	0.275	0.061	0.019	0.58	1.43	0.2	0.79	0.47	2.52	0.75	0	0.24	1.35	0.36	0	a	b	a	a
Biosynthesis;Amino Acid Biosynthesis;Proteinogenic Amino Acid Biosynthesis;PWY-7400	0.935	0.987	0.313	0.684	0.268	0.019	5141.92	5034.95	78.43	170.59	5027.57	5255	5309.88	4746.12	106.08	206.14	110.24	278.13	a	a	a	a
Biosynthesis;Amino Acid Biosynthesis;Proteinogenic Amino Acid Biosynthesis;ARGSYN-PWY	0.935	0.987	0.313	0.684	0.269	0.019	5166.59	5059.78	79.02	171.54	5050.85	5280.52	5336.59	4770.06	107.03	207.12	110.69	279.96	a	a	a	a
Generation of Precursor Metabolites and Energy;Generation of Precursor Metabolites and Energy;unknow;GLYOXYLATE-BYPASS	0.906	0.987	0.313	0.586	0.154	0.02	975.05	1048.86	69.4	124.49	1034	839.43	888.47	1323.75	90.74	130.97	107.54	217.06	a	a	a	a
Superpathways;Superpathways;unknow;TCA-GLYOX-BYPASS	0.9	0.987	0.313	0.579	0.22	0.02	989.72	1052.24	71.65	119.64	1054.19	849.14	895.03	1318.81	96.76	121.04	104.85	213.19	a	a	a	a
Biosynthesis;Cofactor. Carrier. and Vitamin Biosynthesis;Carrier Biosynthesis;PWY-5838	0.891	0.987	0.313	0.301	0.357	0.022	1456.78	1631.62	73.02	145.64	1553.81	1434.29	1314.28	1890.62	94.5	155.16	112.07	260.21	a	a	a	b
Biosynthesis;Amino Acid Biosynthesis;Proteinogenic Amino Acid Biosynthesis;THRESYN-PWY	0.897	0.987	0.313	0.518	0.129	0.023	6989.94	6923.84	86.72	139.4	6937.19	7174.9	7067.41	6594.31	118.21	159.17	126.21	225.27	a	a	a	a
Biosynthesis;Cofactor. Carrier. and Vitamin Biosynthesis;Carrier Biosynthesis;PWY-5897	0.891	0.987	0.313	0.312	0.351	0.024	1405.44	1579.57	73.32	147.02	1499.09	1382.43	1267.91	1838.31	94.57	156.68	113.5	262.93	a	a	a	b
Biosynthesis;Cofactor. Carrier. and Vitamin Biosynthesis;Carrier Biosynthesis;PWY-5898	0.891	0.987	0.313	0.312	0.351	0.024	1405.44	1579.57	73.32	147.02	1499.09	1382.43	1267.91	1838.31	94.57	156.68	113.5	262.93	a	a	a	b
Biosynthesis;Cofactor. Carrier. and Vitamin Biosynthesis;Carrier Biosynthesis;PWY-5899	0.891	0.987	0.313	0.312	0.351	0.024	1405.44	1579.57	73.32	147.02	1499.09	1382.43	1267.91	1838.31	94.57	156.68	113.5	262.93	a	a	a	b
Biosynthesis;Amino Acid Biosynthesis;Proteinogenic Amino Acid Biosynthesis;PWY-5345	0.941	0.987	0.313	0.718	0.427	0.024	1469.34	1501.78	80.15	119.3	1559.15	1315.62	1337.44	1746.12	106.66	132.55	119.03	203.07	a	a	a	a
Biosynthesis;Cofactor. Carrier. and Vitamin Biosynthesis;Carrier Biosynthesis;PWY-5845	0.891	0.987	0.313	0.467	0.174	0.025	1240.3	1375.14	71.1	137.13	1306.94	1162.33	1142.44	1654.44	92.92	146.16	109.85	240.45	a	a	a	a
Biosynthesis;Cofactor. Carrier. and Vitamin Biosynthesis;Carrier Biosynthesis;PWY-5850	0.891	0.987	0.313	0.467	0.174	0.025	1240.3	1375.14	71.1	137.13	1306.94	1162.33	1142.44	1654.44	92.92	146.16	109.85	240.45	a	a	a	a
Biosynthesis;Cofactor. Carrier. and Vitamin Biosynthesis;Carrier Biosynthesis;PWY-5896	0.891	0.987	0.313	0.467	0.174	0.025	1240.3	1375.14	71.1	137.13	1306.94	1162.33	1142.44	1654.44	92.92	146.16	109.85	240.45	a	a	a	a
Biosynthesis;Carbohydrate Biosynthesis;Sugar Biosynthesis;PWY-7315	0.891	0.987	0.335	0.491	0.216	0.028	1615.42	1437.46	88.81	115.52	1698.4	1211.76	1493.53	1733.69	117.89	146.81	133.78	161.37	b	a	a	a
Biosynthesis;Cofactor. Carrier. and Vitamin Biosynthesis;Carrier Biosynthesis;PWY-5840	0.891	0.987	0.335	0.355	0.416	0.029	1506.18	1671.95	75.16	147.61	1602.62	1482.52	1364.53	1920.56	96.49	161.13	117.1	261.21	a	a	a	a
Generation of Precursor Metabolites and Energy;Superpathways;unknow;GLYCOLYSIS-TCA-GLYOX-BYPASS	0.941	0.987	0.347	0.753	0.298	0.035	1629.32	1691.24	100.96	165.91	1717.04	1435.52	1500.47	2026.88	132.87	182.75	154.71	284.76	a	a	a	a
Degradation/Utilization/Assimilation;Alcohol Degradation;Superpathways;GLYCOL-GLYOXDEG-PWY	0.941	0.987	0.347	0.719	0.148	0.036	553.66	602.78	40.89	71.48	582.15	487.05	511.81	754.69	51.99	76.62	66.33	123.99	a	a	a	a
Generation of Precursor Metabolites and Energy;Glycolysis;unknow;ANAGLYCOLYSIS-PWY	0.891	0.987	0.347	0.254	0.194	0.036	8855.39	8716.89	91.98	165.84	8787.38	8973.62	8955.28	8379.94	117.15	209.87	148.67	249.47	a	a	b	a
Biosynthesis;Amino Acid Biosynthesis;Proteinogenic Amino Acid Biosynthesis;ARGSYNBSUB-PWY	0.977	0.987	0.347	0.936	0.238	0.037	5023.57	4963.46	80.25	173.68	4921.09	5179.48	5174.09	4679.94	107.92	225.74	115.7	262.27	a	a	a	a
Biosynthesis;Cofactor. Carrier. and Vitamin Biosynthesis;Carrier Biosynthesis;PWY1G-0	0.927	0.987	0.347	0.658	0.415	0.038	6.46	6.32	0.94	1.29	4.6	7.19	9.19	5.19	0.78	1.72	1.93	1.98	a	a	a	a
Biosynthesis;Amino Acid Biosynthesis;Proteinogenic Amino Acid Biosynthesis;PWY-6629	0.906	0.987	0.347	0.625	0.146	0.04	1894.76	2035.89	107.19	190.71	1973.28	1737.24	1779.44	2427.88	138.18	221.49	170.38	312.98	a	a	a	a
Biosynthesis;Cofactor. Carrier. and Vitamin Biosynthesis;Enzyme Cofactor Biosynthesis;PWY-6151	0.891	0.987	0.347	0.155	0.612	0.04	6200.06	5986.86	132.1	210.33	6023.79	6253.76	6458.97	5636.56	173.52	281.18	197.83	304.56	a	a	b	a
Biosynthesis;Amino Acid Biosynthesis;Proteinogenic Amino Acid Biosynthesis;PWY-5505	0.97	0.987	0.347	0.906	0.114	0.041	3860.16	3693.97	120.41	263.17	3799.32	4046.67	3949.53	3231.06	153.58	374.56	195.5	337.19	a	a	a	a
Biosynthesis;Amino Acid Biosynthesis;Proteinogenic Amino Acid Biosynthesis;HISTSYN-PWY	0.941	0.987	0.347	0.783	0.267	0.042	4190.77	4129.92	105.92	186.54	4113.15	4395.38	4304.78	3781.5	134.7	269.08	171.58	228.36	a	a	a	a
Biosynthesis;Nucleoside and Nucleotide Biosynthesis;2\'-Deoxyribonucleotide Biosynthesis;PWY-7211	0.897	0.987	0.347	0.517	0.32	0.043	2751.13	2854	105.29	188.71	2824.21	2582.76	2643.78	3210	140.73	246.03	158.36	277.18	a	a	a	a
Degradation/Utilization/Assimilation;Amino Acid Degradation;Proteinogenic Amino Acid Degradation;THREOCAT-PWY	0.891	0.991	0.347	0.121	0.943	0.043	46.82	58.62	10.54	19.43	50.85	40.29	40.91	82.69	15.04	16.31	13.95	39.52	a	a	a	b
Generation of Precursor Metabolites and Energy;TCA cycle;unknow;P105-PWY	0.941	0.987	0.347	0.819	0.373	0.044	1677.09	1682.35	93.29	145.93	1762.49	1463.43	1551.66	1969.69	124.09	162.37	140.17	249.7	a	a	a	a
Degradation/Utilization/Assimilation;Inorganic Nutrient Metabolism;Phosphorus Compound Metabolism;PWY0-1533	0.891	0.987	0.347	0.408	0.068	0.048	583.27	690.84	48.85	96.29	605.04	542	551.28	886.19	61.34	98.81	81.04	172.88	a	a	a	a
Biosynthesis;Carbohydrate Biosynthesis;Sugar Biosynthesis;CALVIN-PWY	0.891	0.987	0.347	0.172	0.349	0.048	9739.58	9503.57	122.77	178.65	9666.4	9724.95	9847.06	9213	157.59	249.85	197.14	240.78	a	a	b	a
Superpathways;Superpathways;unknow;ALL-CHORISMATE-PWY	0.891	0.987	0.347	0.423	0.136	0.049	1055.72	1189.51	67.38	128.52	1104.89	998.76	983.5	1439.88	86.47	136.6	107.82	227.26	a	a	a	a
Biosynthesis;Cofactor. Carrier. and Vitamin Biosynthesis;Enzyme Cofactor Biosynthesis;PWY0-845	0.891	0.987	0.347	0.242	0.185	0.049	1714.14	1817.86	95.32	166.51	1800.06	1549.95	1587.94	2169.5	118.84	191.93	157.46	273.65	a	a	a	a
Degradation/Utilization/Assimilation;Carboxylate Degradation;Fermentation to Acetate;PWY-5100	0.941	0.987	0.347	0.704	0.324	0.049	9287.06	9266.46	162.04	274.34	9127.47	9649.1	9521.47	8764.25	207.62	344.31	257.26	425	a	a	a	a
Biosynthesis;Cell Structure Biosynthesis;Cell Wall Biosynthesis;PWY-6397	0.968	0.987	0.347	0.897	0.801	0.049	1.05	1.46	0.38	0.54	0.6	2.1	1.72	0.62	0.14	0.93	0.9	0.18	a	a	a	a
Generation of Precursor Metabolites and Energy;Pentose Phosphate Pathways;unknow;NONOXIPENT-PWY	0.891	0.987	0.347	0.304	0.14	0.052	11167.51	10727.92	174.72	256.62
Biosynthesis;Cell Structure Biosynthesis;Glycan Biosynthesis;ECASYN-PWY	0.935	0.987	0.347	0.687	0.102	0.053	535.25	598.84	44.94	78.36
Generation of Precursor Metabolites and Energy;Generation of Precursor Metabolites and Energy;unknow;PWY-7007	0.9	0.987	0.347	0.563	0.345	0.053	9.52	8.92	1.53	1.92
Biosynthesis;Cell Structure Biosynthesis;Lipopolysaccharide Biosynthesis;PWY0-1338	0.941	0.987	0.347	0.746	0.069	0.057	372.38	415.78	33.78	58.25
Biosynthesis;Cofactor. Carrier. and Vitamin Biosynthesis;Enzyme Cofactor Biosynthesis;PYRIDOXSYN-PWY	0.891	0.987	0.347	0.3	0.19	0.057	1304.42	1371.68	85.06	138.27
Degradation/Utilization/Assimilation;Carbohydrate Degradation;Sugar Degradation;PWY-6317	0.891	0.987	0.347	0.238	0.394	0.057	6565.18	6454.38	136.86	210.34
Generation of Precursor Metabolites and Energy;TCA cycle;unknow;PWY-7254	0.941	0.987	0.347	0.817	0.42	0.058	1011.9	1023.11	80.67	104.26
Degradation/Utilization/Assimilation;Aldehyde Degradation;Superpathways;METHGLYUT-PWY	0.906	0.987	0.347	0.601	0.067	0.059	445.49	509.51	39.16	70.04
Biosynthesis;Other Biosynthesis;Butanediol Biosynthesis;P125-PWY	0.9	0.987	0.347	0.565	0.283	0.059	142.78	148.84	16.37	20.19
Biosynthesis;Amino Acid Biosynthesis;Proteinogenic Amino Acid Biosynthesis;PWY-5097	0.891	0.987	0.354	0.067	0.21	0.062	7651.91	7379.92	74.63	145.75
Degradation/Utilization/Assimilation;Amino Acid Degradation;Proteinogenic Amino Acid Degradation;AST-PWY	0.935	0.987	0.354	0.688	0.06	0.063	338.18	384.81	32.58	57.05
Biosynthesis;Carbohydrate Biosynthesis;Sugar Biosynthesis;PWY0-1241	0.891	0.987	0.354	0.468	0.377	0.064	635.85	692.86	35.04	65.34
Biosynthesis;Cofactor. Carrier. and Vitamin Biosynthesis;Enzyme Cofactor Biosynthesis;PWY-6895	0.891	0.987	0.372	0.155	0.539	0.069	2473.65	2649.08	84.62	146.93
Biosynthesis;Fatty Acid and Lipid Biosynthesis;Phospholipid Biosynthesis;PWY4FS-7	0.891	0.987	0.372	0.313	0.557	0.07	7492.66	7358.51	130.5	211.86
Biosynthesis;Fatty Acid and Lipid Biosynthesis;Phospholipid Biosynthesis;PWY4FS-8	0.891	0.987	0.372	0.313	0.557	0.07	7492.66	7358.51	130.5	211.86
Biosynthesis;Cofactor. Carrier. and Vitamin Biosynthesis;Enzyme Cofactor Biosynthesis;PWY-5005	0.978	0.987	0.382	0.947	0.052	0.075	146.66	154.92	15.2	26.54
Biosynthesis;Metabolic Regulator Biosynthesis;unknow;PPGPPMET-PWY	0.891	0.987	0.382	0.4	0.379	0.076	941.14	1098.08	72.63	139.54
Degradation/Utilization/Assimilation;Carbohydrate Degradation;Polysaccharide Degradation;GLYCOCAT-PWY	0.977	0.987	0.382	0.937	0.174	0.077	6709.77	6628.03	98.69	160.09
Biosynthesis;Amino Acid Biosynthesis;Proteinogenic Amino Acid Biosynthesis;PWY-3001	0.891	0.987	0.382	0.479	0.301	0.077	6556.8	6574.32	73.85	117
Biosynthesis;Cofactor. Carrier. and Vitamin Biosynthesis;Carrier Biosynthesis;UBISYN-PWY	0.941	0.987	0.382	0.73	0.392	0.078	644.35	674	49.51	78.7
Biosynthesis;Cofactor. Carrier. and Vitamin Biosynthesis;Carrier Biosynthesis;COA-PWY	0.891	0.987	0.397	0.408	0.421	0.083	6740.82	6707.84	89.3	136.27
Biosynthesis;Amino Acid Biosynthesis;Other Amino Acid Biosynthesis;GLUTORN-PWY	0.9	0.987	0.397	0.562	0.374	0.086	3666.19	3649.38	86.51	157.35
Degradation/Utilization/Assimilation;C1 Compound Utilization and Assimilation;CO2 Fixation;P42-PWY	0.891	0.987	0.397	0.125	0.604	0.089	4115.76	4434.84	177.6	258
Degradation/Utilization/Assimilation;Inorganic Nutrient Metabolism;Sulfur Compound Metabolism;SO4ASSIM-PWY	0.891	0.987	0.397	0.494	0.447	0.093	1144.61	1160.57	60.88	81.07
Biosynthesis;Cofactor. Carrier. and Vitamin Biosynthesis;Carrier Biosynthesis;PWY-5855	0.941	0.987	0.397	0.831	0.508	0.093	667.97	684.59	54.27	80.36
Biosynthesis;Cofactor. Carrier. and Vitamin Biosynthesis;Carrier Biosynthesis;PWY-5856	0.941	0.987	0.397	0.831	0.508	0.093	667.97	684.59	54.27	80.36
Biosynthesis;Cofactor. Carrier. and Vitamin Biosynthesis;Carrier Biosynthesis;PWY-5857	0.941	0.987	0.397	0.831	0.508	0.093	667.97	684.59	54.27	80.36
Biosynthesis;Cofactor. Carrier. and Vitamin Biosynthesis;Carrier Biosynthesis;PWY-6708	0.941	0.987	0.397	0.831	0.508	0.093	667.97	684.59	54.27	80.36
Biosynthesis;Nucleoside and Nucleotide Biosynthesis;Pyrimidine Nucleotide Biosynthesis;PWY-5686	0.891	0.987	0.397	0.349	0.541	0.093	8199.3	8076.97	103.7	175.24
Biosynthesis;Carbohydrate Biosynthesis;Sugar Biosynthesis;PWY-1269	0.891	0.987	0.397	0.295	0.34	0.094	2071.66	2166.08	103.84	159.82
Biosynthesis;Amino Acid Biosynthesis;Proteinogenic Amino Acid Biosynthesis;PWY-6628	0.891	0.987	0.406	0.488	0.835	0.099	3011.28	3156.76	110.75	175.7
Biosynthesis;Fatty Acid and Lipid Biosynthesis;Phospholipid Biosynthesis;PHOSLIPSYN-PWY	0.891	0.987	0.406	0.31	0.694	0.101	7906.7	7773.08	115.77	194.83
Macromolecule Modification;Nucleic Acid Processing;Queuosine Biosynthesis and Salvage;PWY-6700	0.891	0.987	0.406	0.155	0.412	0.102	2959.77	3140.05	114.5	175.41
Degradation/Utilization/Assimilation;Fatty Acid and Lipid Degradation;Fatty Acid Degradation;FAO-PWY	0.891	0.987	0.406	0.369	0.495	0.102	1137.39	1253.92	78.66	122.95
Degradation/Utilization/Assimilation;Amino Acid Degradation;Proteinogenic Amino Acid Degradation;ARGDEG-PWY	0.941	0.987	0.406	0.831	0.091	0.105	562.28	617.89	46.99	80.3
Degradation/Utilization/Assimilation;Amino Acid Degradation;Proteinogenic Amino Acid Degradation;ORNARGDEG-PWY	0.941	0.987	0.406	0.831	0.091	0.105	562.28	617.89	46.99	80.3
Biosynthesis;Cell Structure Biosynthesis;Lipopolysaccharide Biosynthesis;NAGLIPASYN-PWY	0.891	0.987	0.406	0.193	0.447	0.105	1939.8	2113.08	117.63	182.56
Biosynthesis;Aminoacyl-tRNA Charging;Metabolic Clusters;TRNA-CHARGING-PWY	0.983	0.987	0.408	0.976	0.448	0.107	7166.48	7173.62	72.8	132.61
Biosynthesis;Other Biosynthesis;8-Amino-7-oxononanoate Biosynthesis;PWY-6519	0.977	0.987	0.414	0.943	0.815	0.11	1450.95	1410.49	78.69	111.42
Generation of Precursor Metabolites and Energy;Glycolysis;unknow;GLYCOLYSIS	0.891	0.987	0.414	0.179	0.851	0.111	7971.72	7939.08	110.36	137.52
Degradation/Utilization/Assimilation;Carboxylate Degradation;Fermentation to Acetate;P161-PWY	0.891	0.987	0.414	0.16	0.628	0.112	7500.49	7253.89	193.03	260.86
Biosynthesis;Cofactor. Carrier. and Vitamin Biosynthesis;Enzyme Cofactor Biosynthesis;BIOTIN-BIOSYNTHESIS-PWY	0.983	0.987	0.419	0.976	0.829	0.115	1504.56	1477.14	75.98	112.17
Biosynthesis;Amine and Polyamine Biosynthesis;unknow;PWY-6562	0.891	0.66	0.435	0.23	0.002	0.122	35.9	53.89	8.74	15.12
Generation of Precursor Metabolites and Energy;Fermentation;Fermentation to Short-Chain Fatty Acids;ANAEROFRUCAT-PWY	0.891	0.987	0.435	0.112	0.751	0.128	7854.52	7787.65	132.78	174.47
Biosynthesis;Nucleoside and Nucleotide Biosynthesis;Purine Nucleotide Biosynthesis;PWY-6121	0.897	0.987	0.435	0.504	0.777	0.128	7368.59	7275.81	82.26	133.69
Biosynthesis;Amino Acid Biosynthesis;Proteinogenic Amino Acid Biosynthesis;PWY-6630	0.899	0.987	0.435	0.532	0.913	0.128	2950.61	3075.43	107.27	168.5
Biosynthesis;Fatty Acid and Lipid Biosynthesis;Phospholipid Biosynthesis;PWY0-1319	0.891	0.987	0.435	0.452	0.724	0.129	8543.85	8473.16	113.84	186.65
Biosynthesis;Fatty Acid and Lipid Biosynthesis;Phospholipid Biosynthesis;PWY-5667	0.891	0.987	0.435	0.452	0.724	0.129	8543.85	8473.16	113.84	186.65
Biosynthesis;Amine and Polyamine Biosynthesis;Superpathways;POLYAMINSYN3-PWY	0.891	0.987	0.435	0.331	0.353	0.13	505.41	535.3	22.21	39.94
Biosynthesis;Nucleoside and Nucleotide Biosynthesis;Purine Nucleotide Biosynthesis;PWY-7219	0.897	0.987	0.435	0.516	0.493	0.13	8216.91	8153.84	105.45	167.78
Degradation/Utilization/Assimilation;Carboxylate Degradation;Superpathways;P441-PWY	0.891	0.987	0.444	0.376	0.64	0.135	5404.96	5394.22	73.21	98.96
Biosynthesis;Cell Structure Biosynthesis;Lipopolysaccharide Biosynthesis;PWY-6467	0.891	0.987	0.449	0.254	0.36	0.141	1722.39	1826.51	102.39	151.13
Biosynthesis;Nucleoside and Nucleotide Biosynthesis;Purine Nucleotide Biosynthesis;PWY-7221	0.891	0.987	0.449	0.17	0.447	0.141	7913.89	7781.22	109.69	179.75
Superpathways;Superpathways;unknow;PRPP-PWY	0.941	0.987	0.449	0.752	0.585	0.143	3682.61	3770.38	121.52	206.01
Biosynthesis;Amino Acid Biosynthesis;Superpathways;P4-PWY	0.911	0.987	0.449	0.644	0.38	0.144	4101.39	4115.84	80.79	110.63
Biosynthesis;Cell Structure Biosynthesis;Cell Wall Biosynthesis;PWY-6387	0.891	0.987	0.449	0.381	0.606	0.145	7629.59	7561.43	105.65	164.76
Degradation/Utilization/Assimilation;Nucleoside and Nucleotide Degradation;unknow;PWY-5532	0.891	0.987	0.449	0.187	0.138	0.146	1.38	0.49	0.59	0.24
Biosynthesis;Nucleoside and Nucleotide Biosynthesis;Purine Nucleotide Biosynthesis;PWY-7229	0.891	0.987	0.449	0.203	0.607	0.149	9132.63	8975.81	113.05	170.71
Biosynthesis;Cell Structure Biosynthesis;Cell Wall Biosynthesis;PEPTIDOGLYCANSYN-PWY	0.891	0.987	0.449	0.393	0.609	0.149	7477.53	7412.43	101.94	160.27
Biosynthesis;Nucleoside and Nucleotide Biosynthesis;Purine Nucleotide Biosynthesis;PWY-6126	0.891	0.987	0.449	0.236	0.611	0.15	8719.65	8581.32	109.04	165.31
Biosynthesis;Cell Structure Biosynthesis;Cell Wall Biosynthesis;PWY-5265	0.891	0.987	0.449	0.099	0.915	0.15	382.46	492.3	50.97	95.26
Degradation/Utilization/Assimilation;Carbohydrate Degradation;Sugar Degradation;FUCCAT-PWY	0.9	0.987	0.452	0.555	0.618	0.154	1638.22	1519.08	70.97	92.43
Biosynthesis;Amino Acid Biosynthesis;Proteinogenic Amino Acid Biosynthesis;DAPLYSINESYN-PWY	0.891	0.987	0.452	0.478	0.158	0.155	6179.05	6046.92	94.78	161.29
Biosynthesis;Nucleoside and Nucleotide Biosynthesis;Pyrimidine Nucleotide Biosynthesis;PWY-7208	0.891	0.987	0.452	0.402	0.803	0.155	8698.28	8582.73	141.42	226.44
Biosynthesis;Secondary Metabolite Biosynthesis;Siderophore and Metallophore Biosynthesis;ENTBACSYN-PWY	0.977	0.987	0.456	0.933	0.174	0.158	1159.65	1241.05	83.56	135.46
Biosynthesis;Fatty Acid and Lipid Biosynthesis;Fatty Acid Biosynthesis;PWY0-862	0.941	0.987	0.456	0.738	0.772	0.162	1621.61	1570.73	111.86	161.28
Biosynthesis;Nucleoside and Nucleotide Biosynthesis;Purine Nucleotide Biosynthesis;PWY-6122	0.899	0.987	0.456	0.533	0.841	0.163	7340.95	7244.73	90.84	147.44
Biosynthesis;Nucleoside and Nucleotide Biosynthesis;Purine Nucleotide Biosynthesis;PWY-6277	0.899	0.987	0.456	0.533	0.841	0.163	7340.95	7244.73	90.84	147.44
Generation of Precursor Metabolites and Energy;TCA cycle;unknow;TCA	0.899	0.999	0.456	0.527	0.997	0.165	3035.28	3024.49	135.43	186.86
Degradation/Utilization/Assimilation;Secondary Metabolite Degradation;Sugar Derivative Degradation;PWY-7237	0.941	0.987	0.456	0.792	0.853	0.166	976.33	787	102.66	113.83
Macromolecule Modification;Nucleic Acid Processing;unknow;PWY0-1479	0.891	0.987	0.458	0.446	0.545	0.167	1158.04	1270.78	60.42	101.18
Biosynthesis;Cofactor. Carrier. and Vitamin Biosynthesis;Carrier Biosynthesis;RIBOSYN2-PWY	0.891	0.987	0.459	0.315	0.464	0.169	4458	4534.54	85.01	112.91
Degradation/Utilization/Assimilation;Inorganic Nutrient Metabolism;Sulfur Compound Metabolism;SULFATE-CYS-PWY	0.891	0.987	0.462	0.483	0.609	0.172	1955.95	1977.7	85.54	113.64
Generation of Precursor Metabolites and Energy;TCA cycle;unknow;REDCITCYC	0.891	0.991	0.471	0.251	0.954	0.177	1345.82	1470.57	90.26	115.34
Degradation/Utilization/Assimilation;Carbohydrate Degradation;Polysaccharide Degradation;PWY-6737	0.941	0.987	0.476	0.782	0.383	0.183	6561.82	6548.19	100.41	149.75
Degradation/Utilization/Assimilation;Amine and Polyamine Degradation;Superpathways;ORNDEG-PWY	0.941	0.987	0.476	0.827	0.117	0.184	461.27	505.51	40.67	66.27
Biosynthesis;Polyprenyl Biosynthesis;Geranylgeranyl Diphosphate Biosynthesis;PWY-5121	0.891	0.987	0.476	0.404	0.31	0.184	5545.58	5602.95	78.65	136.38
Biosynthesis;Cofactor. Carrier. and Vitamin Biosynthesis;Carrier Biosynthesis;PWY-6612	0.891	0.987	0.476	0.35	0.345	0.186	4993.19	5139.65	71.97	126.73
Biosynthesis;Tetrapyrrole Biosynthesis;unknow;PWY-5189	0.891	0.987	0.476	0.098	0.866	0.186	2163.66	2308.35	56.33	101.63
Biosynthesis;Cofactor. Carrier. and Vitamin Biosynthesis;Carrier Biosynthesis;PANTO-PWY	0.891	0.987	0.476	0.034	0.342	0.188	3990.19	4173.16	83.61	123.78
Biosynthesis;Cell Structure Biosynthesis;Cell Wall Biosynthesis;PWY-6385	0.891	0.987	0.477	0.429	0.653	0.19	7360.25	7326.65	109.89	163.51
Biosynthesis;Fatty Acid and Lipid Biosynthesis;Fatty Acid Biosynthesis;PWY-5973	0.941	0.99	0.48	0.761	0.928	0.192	8571.47	8420.46	114.2	187.9
Biosynthesis;Nucleoside and Nucleotide Biosynthesis;Purine Nucleotide Biosynthesis;PWY-6123	0.897	0.987	0.493	0.517	0.53	0.199	7392.97	7352.89	87.98	148.3
Biosynthesis;Cell Structure Biosynthesis;Cell Wall Biosynthesis;PWY-6386	0.9	0.987	0.494	0.542	0.661	0.201	7325.25	7314.41	106.44	158.01
Biosynthesis;Cofactor. Carrier. and Vitamin Biosynthesis;Enzyme Cofactor Biosynthesis;PWY0-1415	0.941	0.987	0.526	0.733	0.195	0.217	676.76	747.14	50	86.73
Biosynthesis;Cofactor. Carrier. and Vitamin Biosynthesis;Carrier Biosynthesis;NAD-BIOSYNTHESIS-II	0.891	0.987	0.526	0.423	0.274	0.217	1098.66	1027.05	63	87.91
Biosynthesis;Amino Acid Biosynthesis;Proteinogenic Amino Acid Biosynthesis;PWY0-1061	0.891	0.987	0.531	0.403	0.429	0.221	2634.2	2885.65	131.81	243.54
Degradation/Utilization/Assimilation;Carbohydrate Degradation;Polysaccharide Degradation;PWY-6906	0.891	0.987	0.554	0.036	0.124	0.233	11.06	33.78	2.82	11.82
Biosynthesis;Amine and Polyamine Biosynthesis;Superpathways;POLYAMSYN-PWY	0.891	0.987	0.556	0.45	0.178	0.239	947.85	1052.92	53.28	89.2
Biosynthesis;Cell Structure Biosynthesis;Cell Wall Biosynthesis;PWY-6471	0.891	0.999	0.556	0.378	0.99	0.24	5500.95	5520.86	208.43	253.73
Biosynthesis;Carbohydrate Biosynthesis;Sugar Biosynthesis;OANTIGEN-PWY	0.891	0.987	0.556	0.466	0.647	0.242	6078.47	6091.68	148.36	185.17
Superpathways;Superpathways;unknow;FUC-RHAMCAT-PWY	0.941	0.987	0.556	0.777	0.778	0.242	1422.34	1417.86	44.73	78.5
Biosynthesis;Carbohydrate Biosynthesis;Sugar Biosynthesis;PWY-7328	0.941	0.987	0.556	0.734	0.321	0.244	1261.58	1316.7	74.34	121.89
Biosynthesis;Carbohydrate Biosynthesis;Sugar Biosynthesis;UDPNAGSYN-PWY	0.909	0.987	0.556	0.639	0.61	0.244	5625.01	5661.16	167.08	216.66
Biosynthesis;Carbohydrate Biosynthesis;Glycan Biosynthesis;GLYCOGENSYNTH-PWY	0.941	0.987	0.577	0.757	0.186	0.255	5938.81	5926.97	110.63	184.44
Degradation/Utilization/Assimilation;Carboxylate Degradation;Sugar Acid Degradation;KETOGLUCONMET-PWY	0.897	0.987	0.585	0.516	0.288	0.262	1.09	1.16	0.19	0.35
Biosynthesis;Cofactor. Carrier. and Vitamin Biosynthesis;Carrier Biosynthesis;1CMET2-PWY	0.939	0.999	0.585	0.696	0.996	0.262	5909.73	5858.19	55.26	88.44
Biosynthesis;Carbohydrate Biosynthesis;Superpathways;COLANSYN-PWY	0.891	0.991	0.591	0.203	0.952	0.269	2640.34	2821	134.09	185.55
Degradation/Utilization/Assimilation;Amine and Polyamine Degradation;4-Aminobutanoate Degradation;PWY-5022	0.941	0.987	0.591	0.837	0.266	0.273	1102.08	1141	44.12	56.01
Degradation/Utilization/Assimilation;Amino Acid Degradation;Proteinogenic Amino Acid Degradation;HISDEG-PWY	0.891	0.987	0.591	0.374	0.751	0.274	1519.3	1636.19	98.14	137.75
Biosynthesis;Tetrapyrrole Biosynthesis;unknow;PWY-5188	0.891	0.987	0.591	0.064	0.865	0.274	2110.23	2286.27	60.09	102.86
Superpathways;Superpathways;unknow;PWY0-781	0.941	0.987	0.591	0.752	0.556	0.275	3820.49	3879.41	90.7	117.45
Degradation/Utilization/Assimilation;Nucleoside and Nucleotide Degradation;Superpathways;PWY0-1298	0.9	0.987	0.591	0.578	0.669	0.276	5473.84	5478.65	100.72	133.52
Biosynthesis;Secondary Metabolite Biosynthesis;Terpenoid Biosynthesis;NONMEVIPP-PWY	0.891	0.987	0.592	0.281	0.305	0.28	5348.57	5430.05	97.33	158.99
Biosynthesis;Secondary Metabolite Biosynthesis;Terpenoid Biosynthesis;PWY-7560	0.891	0.987	0.592	0.281	0.305	0.28	5348.57	5430.05	97.33	158.99
Biosynthesis;Nucleoside and Nucleotide Biosynthesis;Pyrimidine Nucleotide Biosynthesis;PWY-7196	0.941	0.987	0.594	0.804	0.147	0.283	5681.01	5740.38	112.32	181.03
Degradation/Utilization/Assimilation;Secondary Metabolite Degradation;Sugar Derivative Degradation;PWY0-1261	0.941	0.987	0.596	0.744	0.886	0.289	2980.41	3110.11	143.19	239.61
Biosynthesis;Fatty Acid and Lipid Biosynthesis;Fatty Acid Biosynthesis;PWY-5989	0.906	0.987	0.596	0.629	0.748	0.29	1433.94	1367.05	104.72	124.49
Degradation/Utilization/Assimilation;C1 Compound Utilization and Assimilation;Formaldehyde Oxidation;RUMP-PWY	0.891	0.987	0.596	0.16	0.815	0.29	1881.57	1672.38	82.64	115.68
Degradation/Utilization/Assimilation;Carbohydrate Degradation;Sugar Degradation;P124-PWY	0.891	0.991	0.596	0.247	0.937	0.291	4915.01	4792.35	230.58	321.42
Generation of Precursor Metabolites and Energy;TCA cycle;unknow;PWY-5913	0.891	0.987	0.6	0.389	0.382	0.295	3039.66	3159.95	116.68	199.21
Generation of Precursor Metabolites and Energy;Glycolysis;unknow;PWY-5484	0.891	0.999	0.614	0.148	0.988	0.305	7551.49	7489.76	153.47	189.39
Degradation/Utilization/Assimilation;Carbohydrate Degradation;Polysaccharide Degradation;PWY-6572	0.891	0.987	0.614	0.416	0.729	0.307	413.25	269.35	61.9	64.24
Degradation/Utilization/Assimilation;Alcohol Degradation;Glycerol Degradation;GOLPDLCAT-PWY	0.906	0.987	0.614	0.615	0.381	0.308	406.33	428.49	31.46	47.28
Biosynthesis;Cell Structure Biosynthesis;Cell Wall Biosynthesis;PWY-6470	0.9	0.987	0.623	0.573	0.469	0.317	1095.23	1234.76	102.69	171.01
Biosynthesis;Nucleoside and Nucleotide Biosynthesis;Purine Nucleotide Biosynthesis;PWY-7228	0.983	0.987	0.623	0.97	0.333	0.318	5639.3	5674.11	129.04	204.37
Biosynthesis;Fatty Acid and Lipid Biosynthesis;Fatty Acid Biosynthesis;PWY-7664	0.906	0.987	0.623	0.615	0.865	0.318	1678.22	1609.92	114.27	147.53
Biosynthesis;Secondary Metabolite Biosynthesis;unknow;PWY-6703	0.891	0.995	0.623	0.475	0.963	0.321	2084.2	2134.11	77.75	117.12
Biosynthesis;Cell Structure Biosynthesis;Cell Wall Biosynthesis;PWY0-1586	0.891	0.999	0.623	0.341	0.985	0.324	7107.43	6959.38	268.76	375.7
Biosynthesis;Nucleoside and Nucleotide Biosynthesis;2\'-Deoxyribonucleotide Biosynthesis;PWY-7184	0.943	0.987	0.623	0.848	0.392	0.325	4582.66	4663.59	122.8	178.98
Biosynthesis;Fatty Acid and Lipid Biosynthesis;Fatty Acid Biosynthesis;FASYN-INITIAL-PWY	0.906	0.987	0.623	0.625	0.805	0.326	1248.06	1196.59	92.02	113.82
Generation of Precursor Metabolites and Energy;Fermentation;Fermentation to Short-Chain Fatty Acids;PWY-5676	0.891	0.987	0.624	0.151	0.251	0.329	2409.44	2678.05	141.37	199.46
Biosynthesis;Nucleoside and Nucleotide Biosynthesis;Purine Nucleotide Biosynthesis;PWY-6609	0.941	0.987	0.625	0.744	0.586	0.335	8125.35	8234.97	121.65	170.09
Biosynthesis;Cofactor. Carrier. and Vitamin Biosynthesis;Carrier Biosynthesis;PWY-6383	0.891	0.987	0.625	0.459	0.674	0.337	113.01	144.16	19.74	27.95
Generation of Precursor Metabolites and Energy;TCA cycle;CO2 Fixation;PWY-6969	0.935	0.999	0.625	0.69	0.999	0.337	3444.92	3365.22	147.54	178.45
Biosynthesis;Fatty Acid and Lipid Biosynthesis;Fatty Acid Biosynthesis;PWYG-321	0.906	0.987	0.625	0.61	0.822	0.341	1656.91	1584.49	110.92	141.51
Biosynthesis;Nucleoside and Nucleotide Biosynthesis;Purine Nucleotide Biosynthesis;PWY-841	0.965	0.987	0.625	0.877	0.199	0.343	6261.38	6245.22	95.95	139.23
Generation of Precursor Metabolites and Energy;Fermentation;Fermentation of Pyruvate;P122-PWY	0.891	0.987	0.625	0.176	0.907	0.344	4115.1	3950.73	205.66	282.8
Biosynthesis;Fatty Acid and Lipid Biosynthesis;Fatty Acid Biosynthesis;PWY-6282	0.906	0.987	0.625	0.59	0.774	0.345	1468.05	1398.16	106.61	130.15
Biosynthesis;Nucleoside and Nucleotide Biosynthesis;Pyrimidine Nucleotide Biosynthesis;PWY-7197	0.941	0.987	0.625	0.804	0.277	0.347	4269.14	4347.97	110.77	170.64
Biosynthesis;Cofactor. Carrier. and Vitamin Biosynthesis;Carrier Biosynthesis;PWY-7539	0.9	0.987	0.625	0.576	0.329	0.347	4813.56	4919.86	91.5	162.93
Generation of Precursor Metabolites and Energy;Fermentation;Fermentation of Pyruvate;CENTFERM-PWY	0.891	0.987	0.628	0.347	0.636	0.351	1554.78	1643.81	80.18	116.42
Biosynthesis;Cofactor. Carrier. and Vitamin Biosynthesis;Carrier Biosynthesis;PANTOSYN-PWY	0.891	0.987	0.639	0.046	0.523	0.364	4441.85	4624.54	76.86	115.3
Generation of Precursor Metabolites and Energy;Fermentation;Fermentation of Pyruvate;PWY-6590	0.891	0.987	0.639	0.36	0.61	0.364	1873.3	1969.73	90.3	131.19
Biosynthesis;Nucleoside and Nucleotide Biosynthesis;2\'-Deoxyribonucleotide Biosynthesis;PWY-7220	0.891	0.999	0.639	0.046	0.978	0.365	11621.23	11072.24	193.86	318.49
Biosynthesis;Nucleoside and Nucleotide Biosynthesis;2\'-Deoxyribonucleotide Biosynthesis;PWY-7222	0.891	0.999	0.639	0.046	0.978	0.365	11621.23	11072.24	193.86	318.49
Biosynthesis;Fatty Acid and Lipid Biosynthesis;Fatty Acid Biosynthesis;PWY-7663	0.965	0.999	0.639	0.882	0.976	0.367	8972.23	8865.38	117.7	187.66
Generation of Precursor Metabolites and Energy;Fermentation;Fermentation of Pyruvate;P108-PWY	0.891	0.987	0.643	0.261	0.623	0.374	2270.84	2414.43	143.72	190.12
Biosynthesis;Nucleoside and Nucleotide Biosynthesis;Pyrimidine Nucleotide Biosynthesis;PWY-7200	0.941	0.987	0.643	0.808	0.145	0.375	4316.28	4398.97	83.32	114.41
Biosynthesis;Carbohydrate Biosynthesis;Sugar Biosynthesis;PWY-7323	0.891	0.987	0.643	0.361	0.911	0.377	2374.77	2466.76	148.08	187.41
Generation of Precursor Metabolites and Energy;Glycolysis;unknow;P341-PWY	0.891	0.987	0.643	0.071	0.621	0.378	861.46	668.89	78.25	84.81
Degradation/Utilization/Assimilation;Nucleoside and Nucleotide Degradation;Superpathways;PWY0-1297	0.899	0.987	0.646	0.53	0.863	0.381	5942.71	5913.92	117.11	149.59
Biosynthesis;Amino Acid Biosynthesis;Superpathways;SER-GLYSYN-PWY	0.968	0.987	0.662	0.898	0.698	0.392	5817.08	5773.05	97.92	133.62
Degradation/Utilization/Assimilation;C1 Compound Utilization and Assimilation;CO2 Fixation;CODH-PWY	0.891	0.987	0.663	0.185	0.271	0.395	1.75	3.24	0.59	1.21
Degradation/Utilization/Assimilation;Aromatic Compound Degradation;Phenolic Compound Degradation;P281-PWY	0.9	0.995	0.671	0.566	0.964	0.406	4.13	2.38	1.76	1.14
Degradation/Utilization/Assimilation;Carboxylate Degradation;Fermentation to Acetate;P461-PWY	0.9	0.987	0.671	0.555	0.261	0.408	1679.22	1808.3	109.87	148.97
Degradation/Utilization/Assimilation;Carboxylate Degradation;Sugar Acid Degradation;GALACTARDEG-PWY	0.941	0.987	0.671	0.732	0.464	0.41	383.35	355.54	32.35	44.46
Superpathways;Superpathways;unknow;GLUCARGALACTSUPER-PWY	0.941	0.987	0.671	0.732	0.464	0.41	383.35	355.54	32.35	44.46
Biosynthesis;Amino Acid Biosynthesis;Proteinogenic Amino Acid Biosynthesis;PWY-2941	0.891	0.987	0.671	0.273	0.875	0.411	4386.75	4325.76	205.32	242.93
Biosynthesis;Nucleoside and Nucleotide Biosynthesis;Purine Nucleotide Biosynthesis;PWY-6125	0.965	0.987	0.671	0.876	0.39	0.413	6068.34	6064.59	132.83	209.55
Degradation/Utilization/Assimilation;Amine and Polyamine Degradation;Allantoin Degradation;PWY0-41	0.891	0.987	0.671	0.066	0.597	0.415	311.67	241.89	28.1	29.07
Generation of Precursor Metabolites and Energy;Fermentation;Fermentation of Pyruvate;PWY-7111	0.891	0.987	0.681	0.416	0.495	0.424	8520.34	8518.08	196.59	247.88
Biosynthesis;Cofactor. Carrier. and Vitamin Biosynthesis;Carrier Biosynthesis;FOLSYN-PWY	0.897	0.987	0.681	0.515	0.504	0.425	5545.49	5637.97	61.91	101.71
Biosynthesis;Cofactor. Carrier. and Vitamin Biosynthesis;Carrier Biosynthesis;PWY-6147	0.891	0.987	0.684	0.443	0.447	0.429	4728.9	4895.68	95.12	164.98
Degradation/Utilization/Assimilation;C1 Compound Utilization and Assimilation;Formaldehyde Assimilation;PWY-1861	0.891	0.987	0.692	0.217	0.743	0.437	2831.73	2456.3	145.48	184.75
Biosynthesis;Cell Structure Biosynthesis;Cell Wall Biosynthesis;TEICHOICACID-PWY	0.891	0.987	0.692	0.45	0.834	0.439	1390.19	1369.03	98.93	142.11
Degradation/Utilization/Assimilation;Aromatic Compound Degradation;Protocatechuate Degradation;PROTOCATECHUATE-ORTHO-CLEAVAGE-PWY	0.949	0.987	0.708	0.856	0.193	0.451	13.05	12.97	1.86	2.84
Biosynthesis;Fatty Acid and Lipid Biosynthesis;Fatty Acid Biosynthesis;PWY-5971	0.9	0.987	0.719	0.552	0.869	0.465	2046.01	1983.14	120.24	164.27
Biosynthesis;Carbohydrate Biosynthesis;Sugar Biosynthesis;PWY-7332	0.983	0.987	0.719	0.959	0.915	0.466	363.67	361.76	57.53	73.05
Biosynthesis;Cofactor. Carrier. and Vitamin Biosynthesis;Enzyme Cofactor Biosynthesis;THISYN-PWY	0.891	0.987	0.719	0.398	0.496	0.467	3061.61	3129.81	105.79	148.75
Biosynthesis;Nucleoside and Nucleotide Biosynthesis;Pyrimidine Nucleotide Biosynthesis;PWY0-162	0.941	0.987	0.719	0.804	0.302	0.468	6306.04	6281.92	112.86	170.86
Degradation/Utilization/Assimilation;Secondary Metabolite Degradation;Sugar Derivative Degradation;PWY-6507	0.977	0.987	0.719	0.926	0.863	0.47	2215.54	2119.73	133.54	176.25
Degradation/Utilization/Assimilation;Alcohol Degradation;Generation of Precursor Metabolites and Energy;PWY-7013	0.906	0.987	0.719	0.612	0.127	0.472	908.43	976.46	96.66	134.92
Degradation/Utilization/Assimilation;Secondary Metabolite Degradation;Sugar Derivative Degradation;HEXITOLDEGSUPER-PWY	0.906	0.987	0.724	0.613	0.537	0.478	2256.35	2408.92	97.1	151.43
Biosynthesis;Amino Acid Biosynthesis;Superpathways;ASPASN-PWY	0.977	0.987	0.724	0.923	0.734	0.48	5913.82	5911.86	75.21	108.45
Degradation/Utilization/Assimilation;Inorganic Nutrient Metabolism;Nitrogen Compound Metabolism;PWY-4984	0.891	0.987	0.73	0.184	0.033	0.486	1252.68	1467.27	88.32	132.08
Biosynthesis;Nucleoside and Nucleotide Biosynthesis;Pyrimidine Nucleotide Biosynthesis;PWY-7199	0.891	0.987	0.742	0.303	0.388	0.498	4704.28	4812.41	64.5	79.84
Biosynthesis;Carbohydrate Biosynthesis;Sugar Biosynthesis;PWY-5659	0.891	0.987	0.742	0.28	0.693	0.499	4488.1	4662.78	164.82	196.62
Biosynthesis;Cofactor. Carrier. and Vitamin Biosynthesis;Carrier Biosynthesis;PWY-6263	0.891	0.987	0.782	0.349	0.775	0.528	345.38	388.73	27.28	47.6
Biosynthesis;Cofactor. Carrier. and Vitamin Biosynthesis;Enzyme Cofactor Biosynthesis;PWY-5509	0.977	0.987	0.783	0.941	0.559	0.532	3773.48	3678.3	90.29	135.15
Biosynthesis;Cofactor. Carrier. and Vitamin Biosynthesis;Enzyme Cofactor Biosynthesis;PWY-6897	0.891	0.987	0.783	0.421	0.307	0.534	5540.06	5402.22	98.91	160.03
Degradation/Utilization/Assimilation;Carbohydrate Degradation;Sugar Degradation;PWY-6901	0.965	0.987	0.783	0.889	0.799	0.537	4089.76	4118.54	139.5	185.75
Biosynthesis;Carbohydrate Biosynthesis;Sugar Biosynthesis;DTDPRHAMSYN-PWY	0.891	0.987	0.783	0.49	0.425	0.539	8002.72	7997.62	156.22	260.84
Degradation/Utilization/Assimilation;Nucleoside and Nucleotide Degradation;Superpathways;PWY-6353	0.891	0.987	0.795	0.422	0.596	0.549	4633.63	4342.86	112.89	140.43
Biosynthesis;Cofactor. Carrier. and Vitamin Biosynthesis;Enzyme Cofactor Biosynthesis;PWY-6269	0.977	0.987	0.799	0.935	0.587	0.555	3802.27	3705.81	90.28	134.13
Degradation/Utilization/Assimilation;Nucleoside and Nucleotide Degradation;Generation of Precursor Metabolites and Energy;P164-PWY	0.891	0.987	0.8	0.229	0.292	0.558	4775.18	4169.08	226.47	273.93
Biosynthesis;Cofactor. Carrier. and Vitamin Biosynthesis;Enzyme Cofactor Biosynthesis;PWY-5918	0.941	0.987	0.81	0.793	0.864	0.567	1079.96	1125.11	56.99	97.05
Biosynthesis;Cofactor. Carrier. and Vitamin Biosynthesis;Enzyme Cofactor Biosynthesis;COBALSYN-PWY	0.891	0.987	0.811	0.329	0.752	0.573	4112.95	4168.46	98.52	131.49
Degradation/Utilization/Assimilation;Amino Acid Degradation;Proteinogenic Amino Acid Degradation;PWY-5088	0.891	0.987	0.811	0.257	0.28	0.574	8.66	6.3	1.59	1.52
Biosynthesis;Amino Acid Biosynthesis;Proteinogenic Amino Acid Biosynthesis;PWY-5347	0.941	0.987	0.811	0.791	0.613	0.576	3563.33	3703.89	107.3	153.04
Biosynthesis;Aromatic Compound Biosynthesis;Chorismate Biosynthesis;ARO-PWY	0.891	0.987	0.811	0.078	0.856	0.581	5482.15	5662.7	103.35	154.89
Biosynthesis;Fatty Acid and Lipid Biosynthesis;Fatty Acid Biosynthesis;FASYN-ELONG-PWY	0.891	0.987	0.811	0.318	0.297	0.582	6681.01	6485.43	121.86	204.92
Biosynthesis;Nucleoside and Nucleotide Biosynthesis;Purine Nucleotide Biosynthesis;DENOVOPURINE2-PWY	0.907	0.987	0.811	0.635	0.339	0.585	6605.94	6554.3	106.85	158.15
Biosynthesis;Cofactor. Carrier. and Vitamin Biosynthesis;Carrier Biosynthesis;PWY-7371	0.891	0.987	0.811	0.327	0.776	0.586	129.42	148.76	11.09	20.54
Biosynthesis;Carbohydrate Biosynthesis;Sugar Biosynthesis;PWY-7090	0.891	0.987	0.811	0.219	0.52	0.593	54.28	61.57	6.21	12.39
Biosynthesis;Amino Acid Biosynthesis;Proteinogenic Amino Acid Biosynthesis;PWY-5104	0.891	0.987	0.811	0.146	0.686	0.593	6803.34	6972.03	142.35	211.24
Generation of Precursor Metabolites and Energy;Superpathways;unknow;GLYCOLYSIS-E-D	0.891	0.987	0.811	0.494	0.595	0.594	5134.99	5164.08	124.47	163.98
Biosynthesis;Amino Acid Biosynthesis;Proteinogenic Amino Acid Biosynthesis;TRPSYN-PWY	0.891	0.987	0.812	0.032	0.89	0.599	3854.86	4041.54	111.83	165.24
Biosynthesis;Nucleoside and Nucleotide Biosynthesis;2\'-Deoxyribonucleotide Biosynthesis;PWY-7198	0.891	0.987	0.812	0.155	0.153	0.6	427.56	319.32	38.29	55.64
Biosynthesis;Amino Acid Biosynthesis;Superpathways;COMPLETE-ARO-PWY	0.891	0.987	0.812	0.076	0.837	0.602	5691.7	5873.41	106.71	159.31
Degradation/Utilization/Assimilation;Carboxylate Degradation;Propanoate Degradation;PWY-5747	0.941	0.987	0.816	0.838	0.717	0.607	81.7	69.97	23.98	15.39
Degradation/Utilization/Assimilation;Carbohydrate Degradation;Sugar Degradation;LACTOSECAT-PWY	0.891	0.987	0.817	0.383	0.48	0.611	480.29	588.84	52.35	98.03
Biosynthesis;Cofactor. Carrier. and Vitamin Biosynthesis;Enzyme Cofactor Biosynthesis;PWY-6891	0.891	0.99	0.831	0.202	0.931	0.624	1773.68	1969.89	61.35	129.12
Biosynthesis;Aromatic Compound Biosynthesis;Chorismate Biosynthesis;PWY-6163	0.891	0.987	0.835	0.097	0.816	0.63	5479.11	5662.97	106.55	153.08
Biosynthesis;Nucleoside and Nucleotide Biosynthesis;Pyrimidine Nucleotide Biosynthesis;PWY-7210	0.891	0.987	0.835	0.13	0.172	0.633	569.3	426.03	48.02	69.33
Biosynthesis;Carbohydrate Biosynthesis;Sugar Biosynthesis;PWY-6143	0.891	0.987	0.835	0.027	0.919	0.635	31.37	51.35	5.07	13.28
Biosynthesis;Secondary Metabolite Biosynthesis;Terpenoid Biosynthesis;PWY-922	0.891	0.987	0.838	0.208	0.792	0.644	2483	2355.08	170.74	219.62
Degradation/Utilization/Assimilation;Amine and Polyamine Degradation;Allantoin Degradation;PWY-5705	0.891	0.991	0.838	0.113	0.951	0.646	907.57	697.38	61.79	62.12
Biosynthesis;Polyprenyl Biosynthesis;Geranylgeranyl Diphosphate Biosynthesis;PWY-5910	0.891	0.987	0.838	0.225	0.718	0.647	2968.35	2853.27	186.41	239.24
Degradation/Utilization/Assimilation;Carboxylate Degradation;Sugar Acid Degradation;PWY-7242	0.941	0.987	0.838	0.832	0.485	0.648	4202.01	4051.86	175.66	206.37
Generation of Precursor Metabolites and Energy;Fermentation;Fermentation of Pyruvate;PWY-6588	0.906	0.987	0.839	0.629	0.411	0.651	3152.23	3067.95	174.11	212.03
Biosynthesis;Cofactor. Carrier. and Vitamin Biosynthesis;Carrier Biosynthesis;PYRIDNUCSYN-PWY	0.891	0.987	0.845	0.294	0.913	0.659	4116.28	4242.84	75.93	125.91
Biosynthesis;Cofactor. Carrier. and Vitamin Biosynthesis;Enzyme Cofactor Biosynthesis;PWY-5920	0.941	0.987	0.854	0.809	0.722	0.669	290.01	288.3	28.39	46.23
Biosynthesis;Cofactor. Carrier. and Vitamin Biosynthesis;Enzyme Cofactor Biosynthesis;PWY-6892	0.934	0.987	0.854	0.669	0.895	0.67	3208.99	3107.81	96.3	166.13
Biosynthesis;Amino Acid Biosynthesis;Superpathways;BRANCHED-CHAIN-AA-SYN-PWY	0.891	0.987	0.856	0.105	0.728	0.678	6048.3	6202.7	126.16	169.61
Biosynthesis;Amino Acid Biosynthesis;Proteinogenic Amino Acid Biosynthesis;PWY-5103	0.891	0.987	0.856	0.094	0.833	0.678	5779.66	5945.51	128.92	166.17
Generation of Precursor Metabolites and Energy;Respiration;Methanogenesis;METH-ACETATE-PWY	0.906	0.987	0.856	0.63	0.658	0.68	1128.13	1077.59	78.1	104.07
Biosynthesis;Amino Acid Biosynthesis;Proteinogenic Amino Acid Biosynthesis;PWY-181	0.983	0.987	0.86	0.968	0.632	0.687	13.78	10.16	4.8	5.11
Degradation/Utilization/Assimilation;Amino Acid Degradation;Proteinogenic Amino Acid Degradation;VALDEG-PWY	0.983	0.987	0.861	0.955	0.469	0.69	26	31.78	11.42	16.97
Biosynthesis;Carbohydrate Biosynthesis;Sugar Biosynthesis;GLUCONEO-PWY	0.891	0.987	0.876	0.029	0.635	0.704	7408.01	7055.27	106.89	165.87
Degradation/Utilization/Assimilation;Nucleoside and Nucleotide Degradation;adenosine;PWY0-1296	0.988	0.987	0.881	0.985	0.832	0.713	5860.61	5910.78	117.01	150.12
Degradation/Utilization/Assimilation;Inorganic Nutrient Metabolism;Sulfur Compound Metabolism;PWY-6641	0.941	0.987	0.881	0.841	0.665	0.716	3.61	2.7	1.23	1.34
Degradation/Utilization/Assimilation;Amino Acid Degradation;Proteinogenic Amino Acid Degradation;LEU-DEG2-PWY	0.891	0.987	0.881	0.349	0.604	0.717	67.58	7.7	37.36	4.53
Biosynthesis;Amino Acid Biosynthesis;Proteinogenic Amino Acid Biosynthesis;ILEUSYN-PWY	0.891	0.987	0.893	0.135	0.744	0.735	6697.59	6849.19	138.32	182.9
Biosynthesis;Amino Acid Biosynthesis;Proteinogenic Amino Acid Biosynthesis;VALSYN-PWY	0.891	0.987	0.893	0.135	0.744	0.735	6697.59	6849.19	138.32	182.9
Degradation/Utilization/Assimilation;Inorganic Nutrient Metabolism;Nitrogen Compound Metabolism;PWY-1541	0.977	0.987	0.893	0.927	0.635	0.736	4.29	3.32	1.44	1.66
Degradation/Utilization/Assimilation;Amine and Polyamine Degradation;unknow;PWY-7431	0.891	0.987	0.893	0.297	0.91	0.738	160.32	190.7	22.87	34.75
Biosynthesis;Cofactor. Carrier. and Vitamin Biosynthesis;Enzyme Cofactor Biosynthesis;HEMESYN2-PWY	0.935	0.987	0.894	0.674	0.308	0.744	2610.94	2594.92	97.32	113.32
Biosynthesis;Cofactor. Carrier. and Vitamin Biosynthesis;Enzyme Cofactor Biosynthesis;PWY-5507	0.941	0.987	0.894	0.761	0.423	0.745	59.46	40.14	22.33	18.96
Degradation/Utilization/Assimilation;Amino Acid Degradation;Proteinogenic Amino Acid Degradation;TYRFUMCAT-PWY	0.891	0.987	0.894	0.373	0.632	0.75	40.97	4.86	24.3	2.86
Biosynthesis;Nucleoside and Nucleotide Biosynthesis;2\'-Deoxyribonucleotide Biosynthesis;PWY0-166	0.932	0.987	0.894	0.665	0.66	0.752	5266.86	5280.14	120.08	148.17
Degradation/Utilization/Assimilation;Aromatic Compound Degradation;Gallate Degradation;GALLATE-DEGRADATION-I-PWY	0.891	0.987	0.894	0.363	0.643	0.758	42.92	4.89	24.99	3.02
Biosynthesis;Amino Acid Biosynthesis;Proteinogenic Amino Acid Biosynthesis;PWY-5101	0.891	0.987	0.894	0.131	0.784	0.759	7163.39	7301.08	158.88	203.94
Generation of Precursor Metabolites and Energy;Pentose Phosphate Pathways;Superpathways;PENTOSE-P-PWY	0.891	0.987	0.894	0.064	0.901	0.761	5520.95	5235.32	98.3	149.23
Degradation/Utilization/Assimilation;Aromatic Compound Degradation;unknow;METHYLGALLATE-DEGRADATION-PWY	0.891	0.987	0.894	0.36	0.645	0.764	52.38	6.14	30.11	3.76
Degradation/Utilization/Assimilation;Carbohydrate Degradation;Sugar Degradation;PWY-621	0.983	0.987	0.894	0.965	0.479	0.765	6124.9	6151.51	173.57	241.81
Biosynthesis;Secondary Metabolite Biosynthesis;Terpenoid Biosynthesis;PWY-7392	0.891	0.987	0.894	0.495	0.335	0.767	4430.19	4611.92	94.04	96.67
Biosynthesis;Cofactor. Carrier. and Vitamin Biosynthesis;Enzyme Cofactor Biosynthesis;HEME-BIOSYNTHESIS-II	0.97	0.987	0.894	0.905	0.74	0.77	709.8	741.19	50.88	83.05
Degradation/Utilization/Assimilation;Carbohydrate Degradation;Sugar Degradation;GLUCOSE1PMETAB-PWY	0.941	0.987	0.904	0.787	0.194	0.786	888.11	888.05	80.65	105.23
Generation of Precursor Metabolites and Energy;Generation of Precursor Metabolites and Energy;unknow;PWY-6876	0.935	0.987	0.904	0.689	0.215	0.787	422.73	382.81	59.57	79.64
Biosynthesis;Amino Acid Biosynthesis;Proteinogenic Amino Acid Biosynthesis;PWY-5154	0.9	0.987	0.904	0.544	0.612	0.787	2508.53	2314.54	104.65	119.11
Degradation/Utilization/Assimilation;Carboxylate Degradation;Propanoate Degradation;PWY0-42	0.891	0.987	0.907	0.017	0.884	0.793	42.06	64.41	5.29	14.67
Biosynthesis;Nucleoside and Nucleotide Biosynthesis;Purine Nucleotide Biosynthesis;PWY-7234	0.891	0.987	0.919	0.262	0.662	0.81	5386.91	5269	207.38	264.7
Degradation/Utilization/Assimilation;Carboxylate Degradation;Sugar Acid Degradation;GALACTUROCAT-PWY	0.995	0.987	0.919	0.995	0.77	0.812	3731.03	3557.22	198.41	207.75
Biosynthesis;Amino Acid Biosynthesis;Proteinogenic Amino Acid Biosynthesis;HOMOSER-METSYN-PWY	0.942	0.987	0.919	0.844	0.755	0.814	2182.32	2269.95	93.91	123.68
Superpathways;Superpathways;unknow;GALACT-GLUCUROCAT-PWY	0.941	0.987	0.919	0.736	0.854	0.815	2527.14	2385.92	118.8	130.69
Degradation/Utilization/Assimilation;Nucleoside and Nucleotide Degradation;adenosine;PWY-6608	0.891	0.987	0.92	0.337	0.546	0.818	5202.48	4781.62	189.84	257.12
Biosynthesis;Carbohydrate Biosynthesis;Glycan Biosynthesis;PWY-7031	0.891	0.987	0.921	0.102	0.888	0.829	34.95	51.27	5.92	13.05
Degradation/Utilization/Assimilation;Inorganic Nutrient Metabolism;Nitrogen Compound Metabolism;PWY490-3	0.891	0.987	0.921	0.296	0.483	0.83	960.41	1119.22	70.7	105.38
Biosynthesis;Nucleoside and Nucleotide Biosynthesis;2\'-Deoxyribonucleotide Biosynthesis;PWY-7187	0.906	0.987	0.921	0.614	0.722	0.83	5243.86	5245.05	117.55	146.16
Generation of Precursor Metabolites and Energy;Fermentation;Fermentation to Short-Chain Fatty Acids;PWY-5677	0.9	0.987	0.921	0.562	0.181	0.833	300.15	276.08	19.11	30.27
Generation of Precursor Metabolites and Energy;Fermentation;Fermentation to Alcohols;PWY-7003	0.965	0.987	0.921	0.887	0.133	0.834	1044.62	1062.97	71.2	102.74
Degradation/Utilization/Assimilation;Inorganic Nutrient Metabolism;Nitrogen Compound Metabolism;DENITRIFICATION-PWY	0.941	0.987	0.922	0.714	0.227	0.84	0.19	0.11	0.12	0.11
Degradation/Utilization/Assimilation;Amine and Polyamine Degradation;Creatinine Degradation;PWY-4722	0.891	0.987	0.922	0.234	0.223	0.844	6.99	12.51	1.99	4.46
Degradation/Utilization/Assimilation;Nucleoside and Nucleotide Degradation;adenosine;PWY-5695	0.906	0.999	0.922	0.632	0.992	0.847	7138.51	6983.54	99.2	151.13
Biosynthesis;Polyprenyl Biosynthesis;All-trans Polyprenyl Biosynthesis;POLYISOPRENSYN-PWY	0.891	0.987	0.922	0.298	0.445	0.852	5430.49	5307.08	118.63	154.51
Degradation/Utilization/Assimilation;Amino Acid Degradation;Proteinogenic Amino Acid Degradation;PWY-5028	0.891	0.987	0.922	0.35	0.811	0.855	80.96	25.43	35.66	10.68
Generation of Precursor Metabolites and Energy;Electron Transfer Chains;unknown;PWY-3781	0.891	0.987	0.922	0.433	0.744	0.856	335.04	161.97	127.18	30.12
Degradation/Utilization/Assimilation;Nucleoside and Nucleotide Degradation;adenosine;SALVADEHYPOX-PWY	0.891	0.987	0.922	0.309	0.584	0.857	5176.76	4652.22	211.63	272.58
Degradation/Utilization/Assimilation;Amine and Polyamine Degradation;Superpathways;GLCMANNANAUT-PWY	0.9	0.987	0.922	0.569	0.247	0.858	3822.71	3635.32	115.8	147.44
Biosynthesis;Cofactor. Carrier. and Vitamin Biosynthesis;Carrier Biosynthesis;PWY-7373	0.891	0.991	0.927	0.114	0.952	0.865	61.54	84.05	8.06	18.41
Biosynthesis;Cofactor. Carrier. and Vitamin Biosynthesis;Carrier Biosynthesis;PWY-7374	0.891	0.987	0.927	0.101	0.869	0.868	91.32	113.92	6.75	14.56
Degradation/Utilization/Assimilation;Carbohydrate Degradation;Polysaccharide Degradation;PWY-7456	0.906	0.987	0.93	0.604	0.34	0.88	985.3	984.11	75.47	106.2
Biosynthesis;Carbohydrate Biosynthesis;Sugar Biosynthesis;PWY-6749	0.891	0.987	0.93	0.156	0.516	0.882	342.48	475.65	42.96	95.57
Biosynthesis;Nucleoside and Nucleotide Biosynthesis;2\'-Deoxyribonucleotide Biosynthesis;PWY-6545	0.983	0.987	0.93	0.976	0.892	0.883	2290.49	2244.78	76.78	121.01
Degradation/Utilization/Assimilation;Carboxylate Degradation;Sugar Acid Degradation;GLUCUROCAT-PWY	0.941	0.987	0.93	0.742	0.842	0.886	2696.51	2511.16	135.3	153.18
Biosynthesis;Aromatic Compound Biosynthesis;Chorismate Biosynthesis;PWY-6165	0.941	0.989	0.93	0.794	0.923	0.886	209.38	218.27	12.94	22.25
Biosynthesis;Carbohydrate Biosynthesis;Sugar Biosynthesis;PWY-6478	0.891	0.987	0.933	0.357	0.332	0.892	1064	879.22	87.3	95.85
Degradation/Utilization/Assimilation;Carboxylate Degradation;unknow;PWY-5177	0.891	0.991	0.935	0.213	0.953	0.896	408.57	483.24	35.78	60.45
Biosynthesis;Cofactor. Carrier. and Vitamin Biosynthesis;Enzyme Cofactor Biosynthesis;PWY-7377	0.891	0.987	0.955	0.313	0.194	0.919	1466.35	1604.16	79.1	127.79
Degradation/Utilization/Assimilation;Carboxylate Degradation;Sugar Acid Degradation;GLUCARDEG-PWY	0.965	0.987	0.956	0.885	0.43	0.925	924.67	983.76	44.67	64.68
Superpathways;Superpathways;unknow;MET-SAM-PWY	0.941	0.987	0.956	0.79	0.86	0.928	3095.99	3235.65	119.08	160.79
Degradation/Utilization/Assimilation;Carbohydrate Degradation;Sugar Degradation;PWY-5384	0.891	0.987	0.956	0.361	0.561	0.929	3982.53	3911.86	185.13	205.79
Degradation/Utilization/Assimilation;Inorganic Nutrient Metabolism;Sulfur Compound Metabolism;PWY-5304	0.891	0.987	0.963	0.165	0.914	0.939	482.24	564.68	33.12	66.78
Degradation/Utilization/Assimilation;Amino Acid Degradation;Proteinogenic Amino Acid Degradation;P162-PWY	0.891	0.987	0.97	0.493	0.514	0.951	303.15	366.3	32.55	61.97
Degradation/Utilization/Assimilation;Carbohydrate Degradation;Sugar Degradation;RHAMCAT-PWY	0.977	0.987	0.97	0.929	0.594	0.958	1695.63	1698.51	53.62	75.43
Generation of Precursor Metabolites and Energy;Fermentation;Fermentation of Pyruvate;FERMENTATION-PWY	0.9	0.987	0.97	0.558	0.467	0.96	4307.84	4430.78	113.06	180.91
Biosynthesis;Amino Acid Biosynthesis;Proteinogenic Amino Acid Biosynthesis;HSERMETANA-PWY	0.891	0.987	0.97	0.35	0.524	0.96	2157.81	2303.54	88.3	130.34
Degradation/Utilization/Assimilation;C1 Compound Utilization and Assimilation;Formaldehyde Assimilation;PWY-1622	0.891	0.987	0.97	0.212	0.437	0.961	3.16	1.11	0.98	0.45
Biosynthesis;Cofactor. Carrier. and Vitamin Biosynthesis;Carrier Biosynthesis;PYRIDNUCSAL-PWY	0.891	0.987	0.994	0.216	0.458	0.987	4555.89	4680.03	79.85	108.95
Degradation/Utilization/Assimilation;Amino Acid Degradation;Proteinogenic Amino Acid Degradation;P163-PWY	0.906	0.987	0.999	0.613	0.453	0.997	680.39	711.11	50.52	77.7
Biosynthesis;Fatty Acid and Lipid Biosynthesis;Fatty Acid Biosynthesis;PWY-7094	0.891	0.987	0.999	0.353	0.678	0.999	104.18	25.54	50.89	11.95

## Sheet: Table S8
Table S8: Relative abundance of metabolites
			Mean relative abundance		SEM relative abundance
Metabolite	Adjusted P value	P value	No PWD	PWD	No PWD	PWD
Trimethylamine	0.63	0.016	1	2.02	0.16	0.39
Butyrate	0.894	0.107	1	0.86	0.12	0.1
Choline	0.894	0.164	1	1.25	0.1	0.13
Threonine	0.894	0.253	1	1.11	0.13	0.11
Valerate	0.894	0.264	1	0.91	0.1	0.11
Glycerol	0.894	0.266	1	0.99	0.17	0.1
2-methylbutryate	0.894	0.268	1	1.03	0.13	0.13
Isobutyrate	0.894	0.292	1	1.17	0.12	0.13
Phenylalanine	0.894	0.313	1	0.75	0.14	0.09
Glutamate	0.894	0.317	1	1.21	0.13	0.14
3-methyl-2oxobutyrate	0.894	0.325	1	1.14	0.12	0.16
Dihydroxyacetone	0.894	0.342	1	1.48	0.13	0.45
3-methyl-2oxovalerate	0.894	0.349	1	1.57	0.11	0.34
3-4-hydroxyphenyl-propionate	0.894	0.367	1	1.25	0.19	0.17
Hypoxanthine	0.894	0.373	1	0.89	0.14	0.17
Phenylacetate	0.894	0.387	1	1.09	0.07	0.07
Cadaverine	0.894	0.412	1	1.23	0.16	0.23
Isoleucine	0.894	0.416	1	0.77	0.13	0.09
Putrescine	0.894	0.455	1	1.1	0.34	0.28
Formate	0.894	0.484	1	0.87	0.09	0.07
Glucose	0.894	0.501	1	0.98	0.12	0.07
Tyrosine	0.894	0.534	1	0.82	0.14	0.13
Isovalerate	0.894	0.544	1	0.98	0.13	0.08
Propionate	0.894	0.55	1	1.06	0.1	0.11
Succinate	0.901	0.613	1	0.39	0.39	0.07
Uracil	0.901	0.621	1	1.04	0.1	0.15
Valine	0.901	0.624	1	0.92	0.14	0.13
Glycine	0.924	0.663	1	1.02	0.09	0.1
Dimethylamine	0.927	0.713	1	1.11	0.12	0.2
Leucine	0.927	0.737	1	0.85	0.14	0.13
4-methyl-2-oxovalerate	0.927	0.812	1	1.09	0.12	0.16
Methylamine	0.927	0.813	1	1.13	0.13	0.15
Benzoate	0.927	0.821	1	1.04	0.09	0.12
Ribose	0.927	0.822	1	1.01	0.13	0.13
Acetate	0.927	0.832	1	1.04	0.07	0.08
Tyramine	0.938	0.866	1	0.8	0.35	0.28
Methionine	0.998	0.962	1	0.89	0.1	0.08
5-aminovalerate	0.998	0.99	1	1.14	0.17	0.25
Galactose	0.998	0.998	1	0.86	0.17	0.1
